# Supplementary material for: Water-detected NMR allows dynamic observations of repeat-expansion RNA condensates
Source: Nat Chem. 2025 Oct 15;17(11):1785–94. doi: 10.1038/s41557-025-01968-9 (PMC12580330; doi:10.1038/s41557-025-01968-9)
Supplement: Supplementary file 3 — Numerical source data for Figs. 1–5 and Extended Data Figs. 1, 4 and 6–9 and Table 1; uncropped images for Fig. 4 and Extended Data Fig. 1. [file 41557_2025_1968_MOESM3_ESM.zip]

Archive with 28 entries (28 files):
- Source_Data_ED_Fig_1_images.pdf
- __MACOSX/._Source_Data_ED_Fig_1_images.pdf
- Source_Data_ED_Fig_1.xlsx
- __MACOSX/._Source_Data_ED_Fig_1.xlsx
- Source_Data_ED_Fig_4.xlsx
- __MACOSX/._Source_Data_ED_Fig_4.xlsx
- Source_Data_ED_Fig_6.xlsx
- __MACOSX/._Source_Data_ED_Fig_6.xlsx
- Source_Data_ED_Fig_7.xlsx
- __MACOSX/._Source_Data_ED_Fig_7.xlsx
- Source_Data_ED_Fig_8.xlsx
- __MACOSX/._Source_Data_ED_Fig_8.xlsx
- Source_Data_ED_Fig_9.xlsx
- __MACOSX/._Source_Data_ED_Fig_9.xlsx
- Source_Data_ED_Table1.xlsx
- __MACOSX/._Source_Data_ED_Table1.xlsx
- Source_Data_Fig_1.xlsx
- __MACOSX/._Source_Data_Fig_1.xlsx
- Source_Data_Fig_2.xlsx
- __MACOSX/._Source_Data_Fig_2.xlsx
- Source_Data_Fig_3.xlsx
- __MACOSX/._Source_Data_Fig_3.xlsx
- Source_Data_Fig_4_images.pdf
- __MACOSX/._Source_Data_Fig_4_images.pdf
- Source_Data_Fig_4.xlsx
- __MACOSX/._Source_Data_Fig_4.xlsx
- Source_Data_Fig_5.xlsx
- __MACOSX/._Source_Data_Fig_5.xlsx
