# Supplementary material for: Water-detected NMR allows dynamic observations of repeat-expansion RNA condensates
Source: Nat Chem. 2025 Oct 15;17(11):1785–94. doi: 10.1038/s41557-025-01968-9 (PMC12580330; doi:10.1038/s41557-025-01968-9)
Supplement: Supplementary file 3 — Numerical source data for Figs. 1–5 and Extended Data Figs. 1, 4 and 6–9 and Table 1; uncropped images for Fig. 4 and Extended Data Fig. 1. [file 41557_2025_1968_MOESM3_ESM.zip › Source_Data_ED_Fig_1.xlsx]

## Sheet: Extended_Data_Fig_1a
Temperature	OD600	MgCl2 (mM)	Replicate
25	0	50	1
30	0.02	50	1
35	0.019	50	1
40	0.01	50	1
42	0.01	50	1
44	0.007	50	1
46	0	50	1
48	0	50	1
50	0.07	50	1
52	0.386	50	1
54	0.274	50	1
56	0.14	50	1
58	0.09	50	1
60	0.07	50	1
65	0.06	50	1
25	0	50	2
30	0	50	2
35	0	50	2
40	0	50	2
42	0	50	2
44	0	50	2
46	0	50	2
48	0	50	2
50	0.023	50	2
52	0.61	50	2
54	0.54	50	2
56	0.28	50	2
58	0.203	50	2
60	0.241	50	2
65	0.083	50	2
25	0	50	3
30	0	50	3
35	0	50	3
40	0	50	3
42	0	50	3
44	0	50	3
46	0	50	3
48	0	50	3
50	0.098	50	3
52	0.62	50	3
54	0.68	50	3
56	0.454	50	3
58	0.394	50	3
60	0.163	50	3
65	0.122	50	3
25	0	30	1
30	0	30	1
35	0	30	1
40	0	30	1
42	0	30	1
44	0	30	1
46	0	30	1
48	0	30	1
50	0	30	1
52	0.01	30	1
54	0.234	30	1
56	0.254	30	1
58	0.121	30	1
60	0.11	30	1
65	0.04	30	1
25	0	30	2
30	0	30	2
35	0	30	2
40	0	30	2
42	0	30	2
44	0	30	2
46	0	30	2
48	0	30	2
50	0	30	2
52	0	30	2
54	0.26	30	2
56	0.14	30	2
58	0.07	30	2
60	0.04	30	2
65	0.025	30	2
25	0	30	3
30	0	30	3
35	0	30	3
40	0	30	3
42	0	30	3
44	0	30	3
46	0	30	3
48	0	30	3
50	0	30	3
52	0	30	3
54	0.207	30	3
56	0.191	30	3
58	0.126	30	3
60	0.07	30	3
65	0.083	30	3
25	0	20	1
30	0	20	1
35	0	20	1
40	0	20	1
42	0	20	1
44	0	20	1
46	0	20	1
48	0	20	1
50	0	20	1
52	0	20	1
54	0	20	1
56	0	20	1
58	0	20	1
60	0.014	20	1
62	0.042	20	1
66	0.046	20	1
70	0.012	20	1
25	0	20	2
30	0	20	2
35	0	20	2
40	0	20	2
42	0	20	2
44	0	20	2
46	0	20	2
48	0	20	2
50	0	20	2
52	0	20	2
54	0	20	2
56	0	20	2
58	0	20	2
60	0.034	20	2
62	0.031	20	2
66	0.02	20	2
70	0.011	20	2
25	0	20	3
30	0	20	3
35	0	20	3
40	0	20	3
42	0	20	3
44	0	20	3
46	0	20	3
48	0	20	3
50	0	20	3
52	0	20	3
54	0	20	3
56	0	20	3
58	0	20	3
60	0.03	20	3
62	0.03	20	3
66	0.025	20	3
70	0.067	20	3
25	0	0	1
30	0	0	1
35	0	0	1
40	0	0	1
42	0	0	1
44	0	0	1
46	0	0	1
48	0	0	1
50	0	0	1
52	0	0	1
54	0	0	1
56	0	0	1
58	0	0	1
60	0	0	1
65	0	0	1
25	0	0	2
30	0	0	2
35	0	0	2
40	0	0	2
42	0	0	2
44	0	0	2
46	0	0	2
48	0	0	2
50	0	0	2
52	0	0	2
54	0	0	2
56	0	0	2
58	0	0	2
60	0	0	2
65	0	0	2
25	0	0	3
30	0	0	3
35	0	0	3
40	0	0	3
42	0	0	3
44	0	0	3
46	0	0	3
48	0	0	3
50	0	0	3
52	0	0	3
54	0	0	3
56	0	0	3
58	0	0	3
60	0	0	3
65	0	0	3
