# Supplementary material for: Water-detected NMR allows dynamic observations of repeat-expansion RNA condensates
Source: Nat Chem. 2025 Oct 15;17(11):1785–94. doi: 10.1038/s41557-025-01968-9 (PMC12580330; doi:10.1038/s41557-025-01968-9)
Supplement: Supplementary file 3 — Numerical source data for Figs. 1–5 and Extended Data Figs. 1, 4 and 6–9 and Table 1; uncropped images for Fig. 4 and Extended Data Fig. 1. [file 41557_2025_1968_MOESM3_ESM.zip › Source_Data_ED_Fig_4.xlsx]

## Sheet: Extended_Data_Fig_4a
saturation_offset_ppm	Agarose_298K	Agarose_328K
147.557	1	0.996503
104.7	1.00034	0.995773
90.4143	1.00096	0.997122
76.1286	0.999123	0.995665
68.9857	0.999858	0.994788
54.7	0.998961	0.996718
46.8429	0.996089	0.993882
37.5571	0.991325	0.98726
33.2714	0.985438	0.978484
30.1286	0.98126	0.972789
26.1286	0.975427	0.965107
24.2714	0.971325	0.961004
21.8429	0.96759	0.955019
19.8429	0.964144	0.949382
18.1286	0.959574	0.946276
16.4143	0.95501	0.941916
14.9857	0.954023	0.934546
13.7714	0.946649	0.928283
12.7	0.941094	0.923133
11.7	0.935368	0.91551
10.9857	0.927177	0.907073
10.7	0.92282	0.901755
10.4143	0.922399	0.897587
10.27	0.918864	0.895999
9.91429	0.913184	0.893264
9.7	0.909544	0.886668
9.41429	0.904674	0.881916
9.05714	0.895791	0.873058
8.84286	0.890007	0.86431
8.27143	0.867343	0.84443
7.98571	0.853888	0.830349
7.77143	0.841004	0.815892
7.55714	0.825588	0.799963
7.2	0.791896	0.765805
6.84286	0.741857	0.71699
6.62857	0.704101	0.678655
6.35714	0.639611	0.616872
6.18571	0.591941	0.567896
6.05714	0.549369	0.524829
5.98571	0.524872	0.497668
5.84286	0.471086	0.444032
5.58571	0.357794	0.328118
5.38571	0.256793	0.227892
5.24286	0.183917	0.156798
5.12857	0.127258	0.106315
5.01429	0.0758954	0.0627598
4.91429	0.0383259	0.0311934
4.84286	0.0178318	0.0145711
4.77143	0.00459987	0.00378284
4.71429	0.000236321	0.00020656
4.70143	0.000153717	0.000115203
4.68571	0.000512453	0.000410264
4.62857	0.00549877	0.00436516
4.55714	0.0197672	0.0156704
4.48571	0.0412338	0.0332469
4.38571	0.0819788	0.0665675
4.27143	0.138756	0.115398
4.15714	0.203468	0.172564
4.01429	0.286899	0.250956
3.81429	0.399728	0.359735
3.41429	0.577556	0.534849
3.21429	0.643417	0.604899
2.77143	0.740602	0.703089
2.55714	0.773139	0.740668
2.2	0.812304	0.780938
1.84286	0.841143	0.811484
1.41429	0.864095	0.838568
0.557143	0.894387	0.869722
-0.0142857	0.908528	0.884893
-0.87	0.920919	0.89886
-1.58571	0.928638	0.908162
-2.3	0.934077	0.915909
-3.3	0.939993	0.925241
-4.37143	0.945906	0.927326
-5.58571	0.948843	0.936026
-7.01429	0.952037	0.939645
-8.72857	0.957719	0.947572
-10.4429	0.960892	0.950675
-12.4429	0.964423	0.955883
-14.8714	0.96858	0.961068
-16.7286	0.973547	0.965082
-20.7286	0.9789	0.972088
-23.8714	0.98554	0.976976
-28.1571	0.989669	0.982975
-37.4429	0.994866	0.992974
-45.3	0.999009	0.993131
-59.5857	1.00163	0.994031
-66.7286	0.998437	0.995639
-81.0143	0.997794	0.996808
-95.3	1.00199	0.99478
-138.157	1.00104	0.99797
-152.443	0.99941	0.994375

## Sheet: Extended_Data_Fig_4b
saturation_offset_ppm	CAG_298K	CAG_328K
147.557	1	1
104.7	0.999153	1.00175
90.4143	0.997926	0.99995
76.1286	0.997876	1.00139
68.9857	0.998514	1.00039
54.7	0.99649	0.998124
46.8429	0.995275	0.998555
37.5571	0.987131	0.994427
33.2714	0.979759	0.989903
30.1286	0.973635	0.985174
26.1286	0.967707	0.979467
24.2714	0.965129	0.975957
21.8429	0.958504	0.973705
19.8429	0.953247	0.968478
18.1286	0.948588	0.965704
16.4143	0.944501	0.960936
14.9857	0.93755	0.954533
13.7714	0.930246	0.940765
12.7	0.920447	0.885293
11.7	0.915369	0.911471
10.9857	0.906772	0.917101
10.7	0.904023	0.917414
10.4143	0.897906	0.912633
10.27	0.897598	0.912232
9.91429	0.890107	0.909023
9.7	0.883417	0.903396
9.41429	0.877747	0.894856
9.05714	0.868592	0.885385
8.84286	0.859501	0.874771
8.27143	0.834362	0.826842
7.98571	0.81673	0.799831
7.77143	0.800543	0.785018
7.55714	0.779776	0.762299
7.2	0.736848	0.696492
6.84286	0.662885	0.576458
6.62857	0.611286	0.508721
6.35714	0.545623	0.459631
6.18571	0.499887	0.423846
6.05714	0.468117	0.397373
5.98571	0.451205	0.382092
5.84286	0.415111	0.346959
5.58571	0.325259	0.266766
5.38571	0.23738	0.190797
5.24286	0.170876	0.134727
5.12857	0.11805	0.0922991
5.01429	0.0698019	0.0541432
4.91429	0.0353465	0.0274007
4.84286	0.0164466	0.0124245
4.77143	0.0041483	0.00299275
4.71429	0.000420119	0.000301925
4.70143	0.000395072	0.000369612
4.68571	0.000664018	0.00063381
4.62857	0.00536423	0.00465407
4.55714	0.0182599	0.0155618
4.48571	0.0379182	0.0328681
4.38571	0.0755015	0.0652544
4.27143	0.128734	0.11323
4.15714	0.18829	0.170144
4.01429	0.26616	0.250109
3.81429	0.373458	0.365776
3.41429	0.545789	0.55057
3.21429	0.613782	0.627165
2.77143	0.713372	0.728459
2.55714	0.745277	0.769444
2.2	0.788491	0.810994
1.84286	0.818507	0.842772
1.41429	0.844308	0.868278
0.557143	0.877724	0.899466
-0.0142857	0.892303	0.914238
-0.87	0.905579	0.928021
-1.58571	0.913007	0.93778
-2.3	0.921527	0.940284
-3.3	0.927417	0.948621
-4.37143	0.933865	0.956207
-5.58571	0.939955	0.958959
-7.01429	0.944834	0.962544
-8.72857	0.95218	0.966943
-10.4429	0.953872	0.969778
-12.4429	0.958732	0.974976
-14.8714	0.962597	0.977752
-16.7286	0.966918	0.981218
-20.7286	0.974727	0.98628
-23.8714	0.980823	0.98927
-28.1571	0.986022	0.993846
-37.4429	0.996028	1.00133
-45.3	0.995411	1.00119
-59.5857	0.996809	1.00091
-66.7286	0.999444	1.00102
-81.0143	0.997469	1.00186
-95.3	0.997536	0.999265
-138.157	0.99722	1.00223
-152.443	0.99709	1.00282

## Sheet: Extended_Data_Fig_4c
saturation_offset_ppm	Agarose_328K_0M	Agarose_328K_50M
147.557	1	0.996503
104.7	1.00012	0.995773
90.4143	1.00281	0.997122
76.1286	1.00184	0.995665
68.9857	0.999194	0.994788
54.7	0.998255	0.996718
46.8429	0.997921	0.993882
37.5571	0.989098	0.98726
33.2714	0.98387	0.978484
30.1286	0.977911	0.972789
26.1286	0.971713	0.965107
24.2714	0.966803	0.961004
21.8429	0.964513	0.955019
19.8429	0.957862	0.949382
18.1286	0.956011	0.946276
16.4143	0.950504	0.941916
14.9857	0.944538	0.934546
13.7714	0.942001	0.928283
12.7	0.934586	0.923133
11.7	0.928999	0.91551
10.9857	0.921339	0.907073
10.7	0.916402	0.901755
10.4143	0.914296	0.897587
10.27	0.914328	0.895999
9.91429	0.906929	0.893264
9.7	0.903029	0.886668
9.41429	0.895382	0.881916
9.05714	0.887936	0.873058
8.84286	0.882517	0.86431
8.27143	0.862996	0.84443
7.98571	0.845095	0.830349
7.77143	0.830963	0.815892
7.55714	0.816807	0.799963
7.2	0.779291	0.765805
6.84286	0.726811	0.71699
6.62857	0.682194	0.678655
6.35714	0.612206	0.616872
6.18571	0.559689	0.567896
6.05714	0.51293	0.524829
5.98571	0.487217	0.497668
5.84286	0.430972	0.444032
5.58571	0.317622	0.328118
5.38571	0.220242	0.227892
5.24286	0.152434	0.156798
5.12857	0.103816	0.106315
5.01429	0.0614204	0.0627598
4.91429	0.0308671	0.0311934
4.84286	0.0141623	0.0145711
4.77143	0.00351875	0.00378284
4.71429	0.000284272	0.00020656
4.70143	0.000310137	0.000115203
4.68571	0.000682257	0.000410264
4.62857	0.00479452	0.00436516
4.55714	0.0164753	0.0156704
4.48571	0.0347803	0.0332469
4.38571	0.0692429	0.0665675
4.27143	0.119935	0.115398
4.15714	0.1801	0.172564
4.01429	0.26342	0.250956
3.81429	0.37697	0.359735
3.41429	0.55478	0.534849
3.21429	0.626706	0.604899
2.77143	0.724467	0.703089
2.55714	0.762673	0.740668
2.2	0.802832	0.780938
1.84286	0.831357	0.811484
1.41429	0.855596	0.838568
0.557143	0.884829	0.869722
-0.0142857	0.900059	0.884893
-0.87	0.916068	0.89886
-1.58571	0.92252	0.908162
-2.3	0.930174	0.915909
-3.3	0.936005	0.925241
-4.37143	0.942918	0.927326
-5.58571	0.945584	0.936026
-7.01429	0.952328	0.939645
-8.72857	0.956825	0.947572
-10.4429	0.9606	0.950675
-12.4429	0.962886	0.955883
-14.8714	0.967237	0.961068
-16.7286	0.972875	0.965082
-20.7286	0.97438	0.972088
-23.8714	0.98203	0.976976
-28.1571	0.986473	0.982975
-37.4429	0.99442	0.992974
-45.3	0.998136	0.993131
-59.5857	0.99644	0.994031
-66.7286	0.996624	0.995639
-81.0143	0.999939	0.996808
-95.3	0.998876	0.99478
-138.157	0.998982	0.99797
-152.443	0.999356	0.994375
