# Supplementary material for: Water-detected NMR allows dynamic observations of repeat-expansion RNA condensates
Source: Nat Chem. 2025 Oct 15;17(11):1785–94. doi: 10.1038/s41557-025-01968-9 (PMC12580330; doi:10.1038/s41557-025-01968-9)
Supplement: Supplementary file 3 — Numerical source data for Figs. 1–5 and Extended Data Figs. 1, 4 and 6–9 and Table 1; uncropped images for Fig. 4 and Extended Data Fig. 1. [file 41557_2025_1968_MOESM3_ESM.zip › Source_Data_ED_Fig_6.xlsx]

## Sheet: Eextended_Data_Fig_6a
saturation_offset_ppm	Agarose_328K_100Hz	Agarose_328K_170Hz	Agarose_328K_250Hz	Agarose_328K_330Hz	Agarose_328K_500Hz	Agarose_328K_650Hz	Agarose_328K_780Hz	Agarose_328K_1000Hz
4.70143	0.00021036	0.0001152	7.87e-05	6.4e-05	4.14e-05	2.27e-05	2.97e-05	1.78e-05
4.68571	0.00090714	0.00041026	0.00020744	0.0001346	7.07e-05	4.78e-05	3.73e-05	3.13e-05
4.62857	0.0117752	0.00436516	0.00209673	0.00130024	0.00062445	0.00038449	0.00027402	0.00018842
4.55714	0.0416042	0.0156704	0.00775008	0.00450697	0.00219656	0.00133567	0.00095093	0.00059415
4.48571	0.085296	0.0332469	0.0164089	0.00979249	0.00452749	0.00279865	0.00204084	0.00130112
4.38571	0.164792	0.0665675	0.0336586	0.0202927	0.00942641	0.00578722	0.00419901	0.00262902
4.27143	0.271653	0.115398	0.0593219	0.0361622	0.0168739	0.0104709	0.00752728	0.00478015
4.15714	0.378018	0.172564	0.0901148	0.0555249	0.0266501	0.016475	0.0117789	0.00755131
4.01429	0.493608	0.250956	0.135744	0.0843825	0.0408198	0.0253778	0.0183143	0.011802
3.81429	0.617362	0.359735	0.2055	0.130802	0.0648386	0.0408191	0.0296453	0.0188521
3.41429	0.757871	0.534849	0.350685	0.238369	0.122823	0.0794368	0.058056	0.0377275
3.21429	0.808817	0.604899	0.418962	0.293335	0.15601	0.102048	0.0750832	0.0491832
2.77143	0.865975	0.703089	0.534203	0.400815	0.232009	0.155479	0.116331	0.0775929
2.55714	0.885047	0.740668	0.582147	0.449643	0.268412	0.182922	0.138042	0.0932407
2.2	0.904794	0.780938	0.638089	0.512956	0.324667	0.228972	0.17481	0.119964
1.84286	0.919299	0.811484	0.68359	0.56433	0.376439	0.272792	0.212331	0.14715
1.41429	0.932118	0.838568	0.722792	0.614567	0.430335	0.32185	0.256128	0.181774
0.557143	0.946299	0.869722	0.774922	0.677635	0.51269	0.405039	0.334061	0.247911
-0.0142857	0.954347	0.884893	0.797003	0.712144	0.557148	0.450611	0.381271	0.289872
-0.87	0.958975	0.89886	0.82372	0.746162	0.602176	0.506599	0.437875	0.346859
-1.58571	0.962536	0.908162	0.839837	0.768556	0.633819	0.5437	0.477659	0.38926
-2.3	0.964947	0.915909	0.852164	0.78471	0.659833	0.573882	0.511907	0.42595
-3.3	0.968816	0.925241	0.865179	0.803358	0.688594	0.608614	0.549273	0.470215
-4.37143	0.973755	0.927326	0.872584	0.817387	0.711047	0.638058	0.584074	0.509184
-5.58571	0.975959	0.936026	0.884012	0.831589	0.732357	0.665473	0.61676	0.547827
-7.01429	0.974983	0.939645	0.892853	0.845835	0.757144	0.694139	0.64885	0.585831
-8.72857	0.978213	0.947572	0.90269	0.861408	0.776916	0.722378	0.681899	0.624894
-10.4429	0.979767	0.950675	0.911971	0.871676	0.795354	0.74706	0.711672	0.66094
-12.4429	0.981593	0.955883	0.919778	0.885073	0.8152	0.77258	0.737614	0.692996
-14.8714	0.985691	0.961068	0.929632	0.897687	0.838952	0.801327	0.772785	0.731074
-16.7286	0.9854	0.965082	0.938049	0.908964	0.856324	0.821216	0.793745	0.757034
-20.7286	0.989692	0.972088	0.948633	0.928339	0.885625	0.85715	0.833716	0.803482
-23.8714	0.988891	0.976976	0.96114	0.94333	0.90613	0.882189	0.867082	0.836973
-28.1571	0.992902	0.982975	0.971751	0.960231	0.93266	0.917881	0.898364	0.87545
-37.4429	0.995994	0.992974	0.987226	0.982109	0.969475	0.963809	0.95514	0.939008
-45.3	0.996894	0.993131	0.993691	0.991021	0.989311	0.986041	0.980366	0.972929
-59.5857	0.9993	0.994031	0.994855	0.992258	0.995269	0.994798	0.996016	0.989864
-66.7286	0.995002	0.995639	0.993977	0.996457	0.99313	0.997733	0.995046	0.992919
-81.0143	0.996676	0.996808	0.997115	0.996025	0.996771	0.996622	0.997573	0.995248
-95.3	0.997257	0.99478	0.992891	0.994874	0.994593	0.998022	0.999005	0.998554
-138.157	0.997382	0.99797	0.993461	0.994762	0.997119	0.998819	1.00045	1.00012
-152.443	0.998229	0.994375	0.995618	0.995121	0.995755	0.998799	1.00004	0.999644

## Sheet: Eextended_Data_Fig_6b
saturation_offset_ppm	CAG31_328K_100Hz	CAG31_328K_170Hz	CAG31_328K_250Hz	CAG31_328K_330Hz	CAG31_328K_500Hz	CAG31_328K_650Hz	CAG31_328K_780Hz	CAG31_328K_1000Hz
4.70143	0.00028269	0.00016015	9.79e-05	8.2e-05	4.82e-05	3.08e-05	2.6e-05	2.19e-05
4.68571	0.00073436	0.00033781	0.00019358	0.0001318	8.99e-05	5.39e-05	3.14e-05	3.2e-05
4.62857	0.00825112	0.00295788	0.00156248	0.0008688	0.000441	0.00027739	0.00020832	0.00014193
4.55714	0.0284026	0.0105601	0.00516182	0.00309146	0.00142925	0.00090409	0.00065097	0.000421
4.48571	0.059344	0.0223861	0.0111372	0.00660904	0.00302752	0.00184252	0.00135069	0.00087359
4.38571	0.115802	0.0458942	0.0225852	0.0134753	0.00623415	0.00388296	0.00279267	0.00180356
4.27143	0.193816	0.0796598	0.0402772	0.0243423	0.0112979	0.00704053	0.00499923	0.00323056
4.15714	0.280146	0.119881	0.0615868	0.0377981	0.0177129	0.0109733	0.00794881	0.00508745
4.01429	0.38366	0.17637	0.0926766	0.0572263	0.0271844	0.0170454	0.012447	0.00794529
3.81429	0.506084	0.259582	0.141772	0.0894864	0.0437742	0.0275355	0.0200099	0.0130629
3.41429	0.666129	0.411411	0.246424	0.16182	0.0830999	0.0538935	0.0398273	0.0260575
3.21429	0.721378	0.47711	0.298085	0.19964	0.105	0.069338	0.0514954	0.0339117
2.77143	0.788385	0.575467	0.393033	0.277887	0.154086	0.104343	0.0791747	0.0534445
2.55714	0.814663	0.613747	0.433125	0.3126	0.177575	0.12191	0.0935851	0.0638138
2.2	0.840723	0.658596	0.484911	0.362132	0.214805	0.1513	0.117054	0.0814303
1.84286	0.85956	0.69398	0.527228	0.403185	0.24828	0.177977	0.140731	0.0995786
1.41429	0.876254	0.723548	0.566518	0.443496	0.28501	0.209249	0.167811	0.121586
0.557143	0.894502	0.764527	0.621246	0.504323	0.342743	0.262366	0.216298	0.16228
-0.0142857	0.905872	0.785812	0.648082	0.534882	0.373532	0.291602	0.243402	0.187833
-0.87	0.915042	0.807066	0.680068	0.569505	0.409989	0.328526	0.279826	0.221508
-1.58571	0.922118	0.823017	0.700798	0.593603	0.436873	0.353587	0.304428	0.245562
-2.3	0.929771	0.832255	0.717287	0.614342	0.458443	0.375416	0.326521	0.266732
-3.3	0.935194	0.845421	0.737674	0.638697	0.484449	0.401577	0.353728	0.294073
-4.37143	0.941933	0.859397	0.757095	0.6625	0.509374	0.427203	0.377391	0.318023
-5.58571	0.945952	0.870472	0.774968	0.68377	0.533084	0.452781	0.403911	0.344424
-7.01429	0.951959	0.882068	0.793938	0.706869	0.559729	0.479175	0.431171	0.371111
-8.72857	0.955905	0.894042	0.814563	0.733528	0.592639	0.5093	0.463051	0.401519
-10.4429	0.958411	0.906259	0.832274	0.755543	0.621907	0.541793	0.491766	0.431118
-12.4429	0.96515	0.917303	0.85334	0.783818	0.655668	0.576697	0.526957	0.463149
-14.8714	0.971257	0.931509	0.875866	0.815947	0.697524	0.621676	0.570827	0.507203
-16.7286	0.973735	0.940801	0.892177	0.836205	0.728008	0.653516	0.605023	0.540906
-20.7286	0.981599	0.958407	0.921602	0.878373	0.787405	0.724322	0.678186	0.615047
-23.8714	0.984368	0.968968	0.941858	0.910007	0.832989	0.778253	0.738333	0.675165
-28.1571	0.988472	0.979379	0.960596	0.939269	0.884266	0.838083	0.807127	0.749697
-37.4429	0.994052	0.990782	0.98572	0.978006	0.949698	0.925628	0.910834	0.873468
-45.3	0.996714	0.993422	0.99447	0.989904	0.976827	0.967299	0.958853	0.935865
-59.5857	0.995704	0.997208	0.999739	0.997369	0.99235	0.986953	0.987206	0.980761
-66.7286	0.996012	0.9952	1.00093	1.00006	0.993942	0.991782	0.99633	0.98784
-81.0143	0.997271	0.998188	1.001	1.00254	0.996524	0.992959	0.998438	0.999361
-95.3	0.995379	0.997251	0.999347	1.0004	0.996754	0.993846	1.0004	0.99664
-138.157	0.996156	0.998972	1.00201	1.00112	0.998267	0.998526	1.0045	1.00298
-152.443	0.995763	0.998493	1.00071	0.999143	0.999902	0.99737	1.0031	1.0024
