# Supplementary material for: Water-detected NMR allows dynamic observations of repeat-expansion RNA condensates
Source: Nat Chem. 2025 Oct 15;17(11):1785–94. doi: 10.1038/s41557-025-01968-9 (PMC12580330; doi:10.1038/s41557-025-01968-9)
Supplement: Supplementary file 3 — Numerical source data for Figs. 1–5 and Extended Data Figs. 1, 4 and 6–9 and Table 1; uncropped images for Fig. 4 and Extended Data Fig. 1. [file 41557_2025_1968_MOESM3_ESM.zip › Source_Data_ED_Fig_7.xlsx]

## Sheet: Extended_Data_Fig7a
saturation_offset_ppm	Net_40uM_31xCAG	Net_50uM_31xCAG	Net_75uM_31xCAG	Net_100uM_31xCAG	Net_150uM_31xCAG
147.557	0	0	0	0	0
104.7	-0.00144738	0.00224152	-0.000127278	-0.00305811	0.00232189
90.4143	0.00316517	0.00259229	0.000865797	-0.0004074	0.00183548
76.1286	-0.000172899	0.00295993	0.000207276	0.00220276	0.00168998
68.9857	0.00251167	0.00318175	0.000120126	-0.000258272	-0.000172706
54.7	0.00164756	0.00175348	0.00264124	0.00158421	0.00222251
46.8429	0.00246863	0.000705362	0.00449563	0.00252449	0.00750599
37.5571	0.000867867	0.0035781	0.00727331	0.00769621	0.0121871
33.2714	0.0037452	0.00918735	0.0156545	0.0156332	0.0219533
30.1286	0.00326181	0.00776069	0.0139256	0.0211354	0.0256944
26.1286	0.00976635	0.017332	0.0239696	0.0337426	0.0456041
24.2714	0.0109925	0.018503	0.0301126	0.0431898	0.0523081
21.8429	0.0124561	0.0202148	0.0319674	0.0480682	0.0638851
19.8429	0.018073	0.0220336	0.0403483	0.0581755	0.0733289
18.1286	0.023958	0.0294035	0.0487974	0.0683275	0.0862503
16.4143	0.0231281	0.0307072	0.0531916	0.0748815	0.0937921
14.9857	0.0286388	0.035232	0.0605909	0.0851821	0.107244
13.7714	0.0324285	0.0418293	0.0679329	0.0944802	0.119362
12.7	0.0399185	0.0519428	0.085119	0.114224	0.14472
11.7	0.0420652	0.0511112	0.0841959	0.11588	0.147468
10.9857	0.0436062	0.0515679	0.0877122	0.118849	0.150352
10.7	0.04171	0.0513191	0.0879337	0.120112	0.151303
10.4143	0.043091	0.0535247	0.0872944	0.119015	0.153239
10.27	0.0445709	0.0543147	0.0910621	0.12185	0.157123
9.91429	0.0454033	0.0553634	0.0932782	0.12759	0.160891
9.7	0.0455743	0.054955	0.0923316	0.127277	0.161389
9.41429	0.0491049	0.06006	0.097122	0.13223	0.165558
9.05714	0.0501614	0.0596344	0.0982568	0.133615	0.17022
8.84286	0.0489373	0.0590336	0.0977285	0.133562	0.172324
8.27143	0.0489575	0.0600964	0.100605	0.138563	0.176787
7.98571	0.0521458	0.0627651	0.102989	0.137914	0.177211
7.77143	0.0478321	0.0603309	0.0990502	0.13477	0.17318
7.55714	0.0486863	0.0601421	0.0992816	0.135282	0.173161
7.2	0.0484241	0.0601816	0.097181	0.131598	0.171103
6.84286	0.045854	0.0573813	0.0923389	0.126244	0.164249
6.62857	0.0438886	0.0547794	0.0881057	0.118137	0.155423
6.35714	0.0404069	0.0489593	0.0789747	0.105638	0.139113
6.18571	0.0340868	0.0430961	0.06954	0.0916722	0.121849
6.05714	0.030518	0.0378319	0.0612801	0.0816568	0.109227
5.98571	0.0280313	0.0348944	0.05674	0.0753972	0.101019
5.84286	0.0245273	0.0299159	0.0489018	0.0642674	0.0867358
5.58571	0.0149937	0.0183272	0.0313354	0.0402941	0.0573412
5.38571	0.0104045	0.0125195	0.020171	0.0269764	0.0385582
5.24286	0.00644898	0.00776922	0.013574	0.0174952	0.0260201
5.12857	0.00432763	0.00521812	0.00948596	0.0117412	0.0178147
5.01429	0.00243702	0.00305836	0.00518971	0.00666104	0.010249
4.91429	0.00101202	0.00116511	0.00223728	0.00282264	0.00489527
4.84286	0.000607023	0.000378279	0.00109613	0.00128543	0.00228542
4.77143	0.000258406	9.50241e-05	0.000406104	0.000454374	0.000650859
4.71429	5.12345e-05	6.90463e-05	8.07338e-05	9.23253e-05	2.30953e-05
4.70143	6.55739e-05	7.95317e-05	5.84115e-05	8.39899e-05	-2.81381e-05
4.68571	8.78271e-05	9.33245e-05	2.67574e-05	0.000145731	4.57909e-05
4.62857	0.000316029	0.000481187	0.000583675	0.000704752	0.000730806
4.55714	0.000839722	0.00103658	0.00150008	0.00191668	0.0026022
4.48571	0.00152548	0.00174581	0.00270418	0.00366327	0.00504704
4.38571	0.00254621	0.00302165	0.00521379	0.00695373	0.0102296
4.27143	0.00429385	0.00470785	0.00910741	0.011913	0.0173038
4.15714	0.00611675	0.0066995	0.0131633	0.0175311	0.0259015
4.01429	0.00916708	0.00997941	0.0193513	0.0258851	0.0377237
3.81429	0.0130532	0.0151991	0.0287383	0.0392999	0.0560274
3.41429	0.0201936	0.0233445	0.0451815	0.0629619	0.089434
3.21429	0.0237228	0.0288191	0.054034	0.0757627	0.105046
2.77143	0.0259118	0.0316715	0.0599855	0.0847174	0.116492
2.55714	0.0261931	0.0317979	0.0624714	0.0897293	0.12147
2.2	0.0306831	0.0363699	0.0688246	0.0948875	0.127915
1.84286	0.0293513	0.0350069	0.0681222	0.0934792	0.124668
1.41429	0.030175	0.0372653	0.0677985	0.0940073	0.124518
0.557143	0.0301654	0.0360497	0.0659616	0.0925433	0.119917
-0.0142857	0.0266734	0.0359306	0.0625178	0.0893767	0.11427
-0.87	0.0260179	0.0343817	0.0606308	0.0872061	0.109745
-1.58571	0.026937	0.0360674	0.0618728	0.0843624	0.107131
-2.3	0.0245105	0.033218	0.0555299	0.0785389	0.0998486
-3.3	0.0235764	0.0308723	0.054261	0.0743639	0.09516
-4.37143	0.0208728	0.0277121	0.0480179	0.0696133	0.0879261
-5.58571	0.017834	0.0263719	0.0442926	0.0636181	0.0810436
-7.01429	0.0165028	0.0225487	0.0400966	0.0569944	0.0750366
-8.72857	0.0131874	0.0209984	0.0351554	0.0498234	0.0642346
-10.4429	0.0133915	0.019297	0.0317826	0.0482393	0.0613531
-12.4429	0.00979859	0.0172979	0.0286285	0.039257	0.0511317
-14.8714	0.00796093	0.0110106	0.020071	0.0318236	0.0395431
-16.7286	0.00487639	0.00936583	0.0157731	0.0243084	0.0305697
-20.7286	0.000822869	0.00526264	0.0105539	0.0153099	0.0189768
-23.8714	0.00339389	0.00499632	0.00772872	0.0118085	0.0147046
-28.1571	-0.000396568	0.00184113	0.00312206	0.00399093	0.00687841
-37.4429	0.0023753	0.00326576	0.0032149	0.00558581	0.00456808
-45.3	0.00264401	0.00459403	0.00025042	0.000615229	0.00590052
-59.5857	0.000397937	0.00336039	0.00309753	0.000373084	0.00115076
-66.7286	0.00228517	0.00190309	0.00194414	0.00238272	0.00184083
-81.0143	0.0014973	0.00382738	0.00163488	0.00151266	0.00303113
-95.3	-0.00121548	0.00217844	-0.00154225	-2.2763e-05	-0.000761094
-138.157	0.00125425	0.00248287	0.0017781	0.000736026	0.000194723
-152.443	0.00138189	0.00287537	0.00320928	-0.000819987	0.000156574

## Sheet: Extended_Data_Fig_7b
CAG_concentration	Population	K_condensate_water	K_water_condensate	T2_condensate	R2_water	error_population	error_K_condensate_water	error_K_water_condensate	error_T2_condensate	error_R2_water	R1_water	Fit_error
40	0.000162163	159.387	0.0258509	8.74691e-06	4.3739	4.31894e-06	2.65822	0.000257362	3.3756e-07	0.00718446	0.17288	0.0654909
50	0.000238667	148.004	0.035332	8.42961e-06	4.51478	5.08368e-06	1.97979	0.000279961	2.40171e-07	0.00821148	0.17624	0.0695559
75	0.000409112	162.631	0.0665615	8.08795e-06	4.9605	5.04228e-06	1.23899	0.000313275	1.33629e-07	0.00904221	0.17782	0.0653718
100	0.000593577	174.123	0.103417	7.81316e-06	5.3273	5.27047e-06	0.942865	0.000358258	8.06339e-08	0.0101441	0.17865	0.064984
150	0.000728135	178.85	0.130322	7.83488e-06	5.92949	5.86864e-06	0.870944	0.000415742	7.28186e-08	0.0121297	0.17937	0.066184
