# Supplementary material for: Water-detected NMR allows dynamic observations of repeat-expansion RNA condensates
Source: Nat Chem. 2025 Oct 15;17(11):1785–94. doi: 10.1038/s41557-025-01968-9 (PMC12580330; doi:10.1038/s41557-025-01968-9)
Supplement: Supplementary file 3 — Numerical source data for Figs. 1–5 and Extended Data Figs. 1, 4 and 6–9 and Table 1; uncropped images for Fig. 4 and Extended Data Fig. 1. [file 41557_2025_1968_MOESM3_ESM.zip › Source_Data_ED_Fig_8.xlsx]

## Sheet: Extended_Data_Fig_8b-d
25uM 50M25T Agarose Monophasic	25uM 50M25T Agarose Biphasic	37uM 50M25T Agarose Monophasic	37uM 50M25T Agarose Biphasic	50uM 50M25T Agarose Monophasic	50uM 50M25T Agarose Biphasic	75uM 50M25T Agarose Monophasic	75uM 50M25T Agarose Biphasic	100uM 50M25T Agarose Monophasic	100uM 50M25T Agarose Biphasic	150uM 50M25T Agarose Monophasic	150uM 50M25T Agarose Biphasic
73213509632	15829053440	99514802176	18729037824	134687842304	26429063168	163633045504	32915660800	196587339776	38595284992	265604325376	52581679104
150uM 30M25T 298K Monophasic	150uM 30M25T 328K Biphasic	100uM 30M25T 298K Monophasic	100uM 30M25T 328K Biphasic	75uM 30M25T 298K Monophasic	75uM 30M25T 328K Biphasic	50uM 30M25T 298K Monophasic	50uM 30M25T 328K Biphasic	40uM 30M25T 298K Monophasic	40uM 30M25T 328K Biphasic
272859439104	102144360448	232672944128	70453424128	193938841600	53700116480	133740380160	35458727936	124768313344	32622575616
