# Supplementary material for: Water-detected NMR allows dynamic observations of repeat-expansion RNA condensates
Source: Nat Chem. 2025 Oct 15;17(11):1785–94. doi: 10.1038/s41557-025-01968-9 (PMC12580330; doi:10.1038/s41557-025-01968-9)
Supplement: Supplementary file 3 — Numerical source data for Figs. 1–5 and Extended Data Figs. 1, 4 and 6–9 and Table 1; uncropped images for Fig. 4 and Extended Data Fig. 1. [file 41557_2025_1968_MOESM3_ESM.zip › Source_Data_ED_Fig_9.xlsx]

## Sheet: Extended_Data_Fig_9
CAG_concentration	Population	K_condensate_water	K_water_condensate	T2_condensate	R2_water	error_population	error_K_condensate_water	error_K_water_condensate	error_T2_condensate	error_R2_water	Fit_error	Repeats
25	0.000147449	202.897	0.0299212	9.43007318582346e-06	4.38258	4.52941803590749e-06	3.83883	0.000353025	4.26391375618262e-07	0.00826989	0.0759407	31
37.5	0.000291314	240.096	0.0699636	8.17880276135249e-06	4.68455	4.72506373843005e-06	2.34797	0.000450604	2.19066359248323e-07	0.00990058	0.0799059	31
50	0.000378838	205.341	0.0778204	8.03859505047308e-06	4.93375	5.24669895281415e-06	1.72734	0.00042314	1.6155284120354e-07	0.0104781	0.0807533	31
75	0.000645154	194.596	0.125625	7.92653525396893e-06	5.47166	6.57766313388162e-06	1.19645	0.000508418	1.04780050361603e-07	0.0133228	0.0853232	31
100	0.000954577	197.339	0.188556	7.85046288304803e-06	6.03643	7.82760913452073e-06	0.963734	0.000625333	7.33711914838568e-08	0.0165353	0.0865951	31
150	0.00118744	215.473	0.256165	7.93468394016713e-06	6.27613	8.05006020999478e-06	0.86148	0.000712465	5.81766677523683e-08	0.0171078	0.0770267	31
100	5.9129053161257e-05	904.218	0.0534687	8.95939481808156e-06	4.18665	2.18737039011207e-06	18.5587	0.000880553	5.38114331864522e-07	0.00731414	0.0652128	10
250	0.000719018	128.953	0.0927864	7.85923290998773e-06	6.39522	8.22883279954177e-06	0.913662	0.000404485	8.87509732823328e-08	0.0150742	0.0812581	10
400	0.000926427	189.779	0.17598	7.50901192463476e-06	7.11831	8.15623356938784e-06	0.993461	0.000628097	8.10098276317136e-08	0.0192208	0.0881799	10
100	0.000196808	243.42	0.0479164	8.5779542364983e-06	4.81184	3.66131306855506e-06	2.7419	0.000351679	2.87237461380044e-07	0.00787263	0.0601599	15
250	0.000943582	186.695	0.176329	7.67898216957016e-06	6.48133	7.44666415629689e-06	0.879166	0.00056122	7.01204035967066e-08	0.0162958	0.0764231	15
300	0.00127084	176.557	0.224661	7.74166986110682e-06	7.37102	9.03596110045168e-06	0.744327	0.00065027	5.31015014509967e-08	0.0203908	0.0815794	15
50	0.000264028	226.746	0.0598829	8.53228786918224e-06	4.60063	4.40154359104557e-06	2.29349	0.00039259	2.24607275090082e-07	0.0088325	0.0708507	25
100	0.000715752	186.499	0.133583	7.83519824174571e-06	5.98957	6.27197673578502e-06	0.9841	0.00046568	7.86801858553031e-08	0.0131823	0.0721021	25
124	0.00118721	169.094	0.200989	7.88311154040912e-06	6.95911	9.98966266062498e-06	0.849359	0.000681633	6.28048469882387e-08	0.0214104	0.093384	25
37.5	0.000369539	238.522	0.0881757	8.19844064109075e-06	4.62596	4.35341542295618e-06	1.69066	0.000413775	1.54404621397309e-07	0.00892498	0.0706162	44
70	0.000870675	228.171	0.198836	7.83799335374616e-06	5.71321	6.7563791684027e-06	1.04428	0.000632934	6.80951532960289e-08	0.0149374	0.0810209	44
100	0.00127442	247.66	0.316025	7.77924203078555e-06	6.57902	7.96013105627515e-06	0.894416	0.000832605	5.33955108055171e-08	0.019023	0.0795525	44
