# Supplementary material for: Water-detected NMR allows dynamic observations of repeat-expansion RNA condensates
Source: Nat Chem. 2025 Oct 15;17(11):1785–94. doi: 10.1038/s41557-025-01968-9 (PMC12580330; doi:10.1038/s41557-025-01968-9)
Supplement: Supplementary file 3 — Numerical source data for Figs. 1–5 and Extended Data Figs. 1, 4 and 6–9 and Table 1; uncropped images for Fig. 4 and Extended Data Fig. 1. [file 41557_2025_1968_MOESM3_ESM.zip › Source_Data_Fig_1.xlsx]

## Sheet: Fig_1b,c
saturation_offset_ppm	Agarose_298K	Agarose_328K	CAG_298K	CAG_328K	CAG_298K_recooled
147.557	1.00266	0.996985	1	1	1
104.7	0.998964	0.996331	1.00173	1.00046	1.00139
90.4143	0.99968	0.996584	1.00012	0.999659	1.00246
76.1286	0.997738	0.995039	1.00246	1.00105	1.00132
68.9857	0.999028	0.994594	0.998966	0.999738	1.00003
54.7	0.997656	0.993782	0.999014	0.993942	0.999767
46.8429	0.993114	0.989589	0.992948	0.98718	0.99319
37.5571	0.977766	0.975831	0.980381	0.958154	0.980487
33.2714	0.96604	0.962033	0.974222	0.932344	0.970295
30.1286	0.958338	0.948635	0.964772	0.90929	0.964892
26.1286	0.94608	0.938748	0.953006	0.875628	0.950261
24.2714	0.941357	0.931408	0.946634	0.856065	0.945169
21.8429	0.931072	0.917506	0.938093	0.833419	0.938982
19.8429	0.922044	0.911272	0.931939	0.812459	0.930302
18.1286	0.917289	0.900882	0.924295	0.790614	0.923098
16.4143	0.909226	0.89289	0.914533	0.76521	0.913393
14.9857	0.900621	0.881981	0.90279	0.74689	0.901705
13.7714	0.890545	0.870781	0.890914	0.721547	0.891785
12.7	0.881149	0.860536	0.873636	0.691888	0.87257
11.7	0.866466	0.846287	0.861183	0.672631	0.862765
10.9857	0.856607	0.831522	0.852388	0.653333	0.850618
10.7	0.849622	0.828068	0.844005	0.64373	0.844429
10.4143	0.844605	0.82151	0.8355	0.633461	0.837479
10.27	0.83951	0.817899	0.832478	0.629248	0.832764
9.91429	0.828983	0.806557	0.820505	0.613284	0.821241
9.7	0.82321	0.800146	0.814084	0.605927	0.814247
9.41429	0.812083	0.790127	0.798831	0.591471	0.802535
9.05714	0.797773	0.773687	0.784148	0.575205	0.784471
8.84286	0.787333	0.764082	0.771731	0.560983	0.77372
8.27143	0.751092	0.730806	0.730634	0.526403	0.730051
7.98571	0.72876	0.706431	0.704282	0.502459	0.705817
7.77143	0.709704	0.684115	0.68082	0.48358	0.679825
7.55714	0.684889	0.659909	0.65017	0.462792	0.650485
7.2	0.63654	0.609591	0.590197	0.421904	0.588645
6.84286	0.568954	0.545282	0.508318	0.367264	0.50795
6.62857	0.52005	0.495525	0.4551	0.329997	0.452464
6.35714	0.44793	0.42461	0.384859	0.279406	0.383556
6.18571	0.398452	0.374369	0.340855	0.244418	0.340082
6.05714	0.358478	0.333614	0.310855	0.218203	0.310003
5.98571	0.336386	0.311937	0.293604	0.202634	0.291816
5.84286	0.29105	0.264727	0.257081	0.172557	0.2574
5.58571	0.206874	0.1814	0.188343	0.11871	0.188482
5.38571	0.141238	0.120744	0.131696	0.0795495	0.131517
5.24286	0.0966689	0.0811832	0.0920774	0.0536576	0.092204
5.12857	0.0654602	0.0541122	0.0624597	0.035598	0.0616933
5.01429	0.0373682	0.0310016	0.0365631	0.0204994	0.0362751
4.91429	0.0185879	0.0152668	0.0181791	0.0099212	0.0181481
4.84286	0.00852665	0.00703986	0.00855636	0.00460183	0.00801187
4.77143	0.00216008	0.00179698	0.002096	0.00117639	0.00216123
4.71429	0.000121484	0.000114412	0.000177597	0.000108729	0.000182082
4.70143	9.71516e-05	7.86647e-05	0.000135326	9.79167e-05	0.000142509
4.68571	0.000258211	0.000207435	0.000295999	0.000193576	0.000308964
4.62857	0.00265874	0.00209673	0.00265533	0.00156248	0.00268363
4.55714	0.00959859	0.00775008	0.00901091	0.00516182	0.00909706
4.48571	0.0200853	0.0164089	0.0195305	0.0111372	0.019756
4.38571	0.0406131	0.0336586	0.0396998	0.0225852	0.0402221
4.27143	0.0710558	0.059322	0.0707243	0.0402772	0.070418
4.15714	0.10719	0.0901148	0.106263	0.0615868	0.106598
4.01429	0.158427	0.135744	0.157216	0.0926766	0.157215
3.81429	0.23491	0.2055	0.233215	0.141772	0.233035
3.41429	0.382509	0.350685	0.38108	0.246424	0.38138
3.21429	0.449337	0.418962	0.446954	0.298085	0.446706
2.77143	0.565896	0.534203	0.562366	0.393033	0.565094
2.55714	0.611645	0.582147	0.608675	0.433125	0.60794
2.2	0.668669	0.638089	0.665565	0.484911	0.667097
1.84286	0.71294	0.68359	0.710837	0.527228	0.711074
1.41429	0.749048	0.722792	0.75078	0.566518	0.750876
0.557143	0.800108	0.774922	0.803076	0.621246	0.804423
-0.0142857	0.823812	0.797003	0.825131	0.648082	0.827154
-0.87	0.84647	0.82372	0.849656	0.680068	0.849856
-1.58571	0.860386	0.839837	0.863899	0.700798	0.864577
-2.3	0.868923	0.852164	0.873875	0.717287	0.87502
-3.3	0.881914	0.865179	0.891085	0.737674	0.889062
-4.37143	0.892512	0.872584	0.898978	0.757095	0.896986
-5.58571	0.898322	0.884012	0.906424	0.774968	0.906694
-7.01429	0.907455	0.892853	0.916808	0.793938	0.914389
-8.72857	0.916039	0.90269	0.922692	0.814563	0.924984
-10.4429	0.922957	0.911971	0.931651	0.832274	0.931552
-12.4429	0.93034	0.919778	0.939043	0.85334	0.938921
-14.8714	0.938343	0.929632	0.944381	0.875866	0.944097
-16.7286	0.944443	0.938049	0.952227	0.892177	0.95345
-20.7286	0.956727	0.948633	0.961577	0.921602	0.96462
-23.8714	0.965893	0.96114	0.970371	0.941858	0.969739
-28.1571	0.975949	0.971751	0.980272	0.960596	0.980158
-37.4429	0.991332	0.987226	0.991709	0.98572	0.993544
-45.3	0.995449	0.993691	0.995922	0.99447	0.99576
-59.5857	0.996131	0.994855	0.998536	0.999739	0.999882
-66.7286	0.999099	0.993977	1.00109	1.00093	0.998756
-81.0143	1.00091	0.997115	0.999788	1.001	1.00093
-95.3	0.997725	0.992891	0.998564	0.999347	0.998771
-138.157	1.00068	0.993461	1.00099	1.00201	1.00001
-152.443	0.999875	0.995618	1.00077	1.00071	0.999999
