# Supplementary material for: Water-detected NMR allows dynamic observations of repeat-expansion RNA condensates
Source: Nat Chem. 2025 Oct 15;17(11):1785–94. doi: 10.1038/s41557-025-01968-9 (PMC12580330; doi:10.1038/s41557-025-01968-9)
Supplement: Supplementary file 3 — Numerical source data for Figs. 1–5 and Extended Data Figs. 1, 4 and 6–9 and Table 1; uncropped images for Fig. 4 and Extended Data Fig. 1. [file 41557_2025_1968_MOESM3_ESM.zip › Source_Data_Fig_2.xlsx]

## Sheet: Fig_2a
saturation_offset_ppm	water_328K	Agarose_328K	CAG_328K
147.557	1	0.996985	1
104.7	1.00252	0.996331	1.00046
90.4143	0.999846	0.996584	0.999659
76.1286	1.00293	0.995039	1.00105
68.9857	0.997701	0.994594	0.999738
54.7	0.999959	0.993782	0.993942
46.8429	1.00003	0.989589	0.98718
37.5571	0.997917	0.975831	0.958154
33.2714	0.997385	0.962033	0.932344
30.1286	0.998507	0.948635	0.90929
26.1286	0.998265	0.938748	0.875628
24.2714	0.997384	0.931408	0.856065
21.8429	0.998366	0.917506	0.833419
19.8429	0.998407	0.911272	0.812459
18.1286	0.994387	0.900882	0.790614
16.4143	0.994896	0.89289	0.76521
14.9857	0.991453	0.881981	0.74689
13.7714	0.990479	0.870781	0.721547
12.7	0.985557	0.860536	0.691888
11.7	0.97951	0.846287	0.672631
10.9857	0.974842	0.831522	0.653333
10.7	0.970412	0.828068	0.64373
10.4143	0.968625	0.82151	0.633461
10.27	0.966691	0.817899	0.629248
9.91429	0.961718	0.806557	0.613284
9.7	0.958579	0.800146	0.605927
9.41429	0.952407	0.790127	0.591471
9.05714	0.943931	0.773687	0.575205
8.84286	0.942982	0.764082	0.560983
8.27143	0.922234	0.730806	0.526403
7.98571	0.907699	0.706431	0.502459
7.77143	0.895517	0.684115	0.48358
7.55714	0.880492	0.659909	0.462792
7.2	0.850733	0.609591	0.421904
6.84286	0.805348	0.545282	0.367264
6.62857	0.766112	0.495525	0.329997
6.35714	0.706242	0.42461	0.279406
6.18571	0.657362	0.374369	0.244418
6.05714	0.611484	0.333614	0.218203
5.98571	0.585206	0.311937	0.202634
5.84286	0.522665	0.264727	0.172557
5.58571	0.388413	0.1814	0.11871
5.38571	0.26833	0.120744	0.0795495
5.24286	0.183047	0.0811832	0.0536576
5.12857	0.121052	0.0541122	0.035598
5.01429	0.068999	0.0310016	0.0204994
4.91429	0.0340527	0.0152668	0.0099212
4.84286	0.0155454	0.00703986	0.00460183
4.77143	0.00392112	0.00179698	0.00117639
4.71429	0.000272489	0.000114412	0.000108729
4.70143	0.000151769	7.86647e-05	9.79167e-05
4.68571	0.000465095	0.000207435	0.000193576
4.62857	0.00467373	0.00209673	0.00156248
4.55714	0.0165242	0.00775008	0.00516182
4.48571	0.0345932	0.0164089	0.0111372
4.38571	0.0695166	0.0336586	0.0225852
4.27143	0.120764	0.059322	0.0402772
4.15714	0.182195	0.0901148	0.0615868
4.01429	0.265767	0.135744	0.0926766
3.81429	0.383996	0.2055	0.141772
3.41429	0.572893	0.350685	0.246424
3.21429	0.653413	0.418962	0.298085
2.77143	0.76361	0.534203	0.393033
2.55714	0.805039	0.582147	0.433125
2.2	0.850623	0.638089	0.484911
1.84286	0.882256	0.68359	0.527228
1.41429	0.908879	0.722792	0.566518
0.557143	0.941155	0.774922	0.621246
-0.0142857	0.957565	0.797003	0.648082
-0.87	0.968152	0.82372	0.680068
-1.58571	0.975727	0.839837	0.700798
-2.3	0.980132	0.852164	0.717287
-3.3	0.98526	0.865179	0.737674
-4.37143	0.989404	0.872584	0.757095
-5.58571	0.992734	0.884012	0.774968
-7.01429	0.995327	0.892853	0.793938
-8.72857	0.994354	0.90269	0.814563
-10.4429	0.995757	0.911971	0.832274
-12.4429	0.998188	0.919778	0.85334
-14.8714	0.998659	0.929632	0.875866
-16.7286	0.99886	0.938049	0.892177
-20.7286	0.997428	0.948633	0.921602
-23.8714	0.999049	0.96114	0.941858
-28.1571	0.999545	0.971751	0.960596
-37.4429	0.999217	0.987226	0.98572
-45.3	0.998747	0.993691	0.99447
-59.5857	0.999438	0.994855	0.999739
-66.7286	1.00062	0.993977	1.00093
-81.0143	1.00194	0.997115	1.001
-95.3	0.998162	0.992891	0.999347
-138.157	0.999932	0.993461	1.00201
-152.443	1.00081	0.995618	1.00071

## Sheet: Fig_2b,c,d
saturation_offset_ppm	Agarose_328K_100Hz	Agarose_328K_170Hz	Agarose_328K_250Hz	Agarose_328K_330Hz	Agarose_328K_500Hz	Agarose_328K_650Hz	Agarose_328K_780Hz	Agarose_328K_1000Hz	CAG31_328K_100Hz	CAG31_328K_170Hz	CAG31_328K_250Hz	CAG31_328K_330Hz	CAG31_328K_500Hz	CAG31_328K_650Hz	CAG31_328K_780Hz	CAG31_328K_1000Hz
147.557	1	0.996503	0.996985	0.995416	0.99674	0.999948	0.998007	1.00017	1	1	1	1	1	1	1	1
104.7	1.00017	0.995773	0.996331	0.994901	0.993435	0.999754	0.999368	0.998422	0.99955	0.999686	1.00046	1.00122	0.995883	0.997829	0.998071	0.997619
90.4143	1.00009	0.997122	0.996584	0.994626	0.994199	0.99792	0.997508	0.997736	0.998065	0.999552	0.999659	0.999571	0.997906	0.995647	0.997721	0.994922
76.1286	0.999659	0.995665	0.995039	0.995553	0.995411	0.997255	1.00024	0.993657	0.99696	0.998478	1.00105	1.00189	0.996614	0.991894	0.994503	0.991135
68.9857	0.998406	0.994788	0.994594	0.995447	0.993778	0.997573	0.993496	0.99155	1.00031	0.999284	0.999738	0.999748	0.992057	0.990176	0.989169	0.982655
54.7	1.00021	0.996718	0.993782	0.990165	0.988935	0.987477	0.983493	0.975902	0.998552	0.99558	0.993942	0.989854	0.975917	0.967069	0.956535	0.935367
46.8429	0.998144	0.993882	0.989589	0.986	0.974132	0.96905	0.959547	0.945184	0.996299	0.989524	0.98718	0.97627	0.94789	0.921514	0.902534	0.861361
37.5571	0.995389	0.98726	0.975831	0.962328	0.937299	0.918987	0.901348	0.877974	0.992524	0.976732	0.958154	0.930292	0.866994	0.816667	0.778459	0.715985
33.2714	0.995131	0.978484	0.962033	0.944612	0.906981	0.88275	0.864247	0.835384	0.986414	0.964134	0.932344	0.889689	0.807161	0.742378	0.695887	0.626286
30.1286	0.990194	0.972789	0.948635	0.927814	0.883217	0.85161	0.831685	0.796591	0.980044	0.950715	0.90929	0.861663	0.75769	0.686028	0.635418	0.568013
26.1286	0.986841	0.965107	0.938748	0.907933	0.850768	0.814274	0.786218	0.748941	0.97478	0.933449	0.875628	0.815336	0.693439	0.613689	0.561271	0.495424
24.2714	0.983654	0.961004	0.931408	0.894556	0.832241	0.792825	0.763019	0.718691	0.970424	0.921412	0.856065	0.787926	0.65957	0.577904	0.528314	0.462246
21.8429	0.982968	0.955019	0.917506	0.883055	0.809916	0.764261	0.728789	0.68159	0.962144	0.907055	0.833419	0.757422	0.62	0.535855	0.486307	0.422174
19.8429	0.981623	0.949382	0.911272	0.868714	0.789384	0.736356	0.698471	0.642961	0.956002	0.892156	0.812459	0.728306	0.585927	0.500071	0.451939	0.389964
18.1286	0.979106	0.946276	0.900882	0.856333	0.769418	0.710932	0.66983	0.60714	0.949436	0.8829	0.790614	0.704099	0.554226	0.470279	0.420879	0.36167
16.4143	0.980355	0.941916	0.89289	0.84286	0.745441	0.681451	0.632878	0.567149	0.946864	0.867182	0.76521	0.672091	0.52222	0.439208	0.391122	0.332332
14.9857	0.976348	0.934546	0.881981	0.82772	0.721418	0.651193	0.598978	0.526028	0.939974	0.85446	0.74689	0.646913	0.493303	0.410207	0.363035	0.30523
13.7714	0.973342	0.928283	0.870781	0.812853	0.69906	0.621532	0.565823	0.486736	0.930678	0.834569	0.721547	0.619513	0.464159	0.382383	0.335934	0.278713
12.7	0.971675	0.923133	0.860536	0.79552	0.67414	0.591216	0.529179	0.445707	0.922858	0.816481	0.691888	0.587377	0.432129	0.355161	0.307824	0.253757
11.7	0.968771	0.91551	0.846287	0.776652	0.645067	0.555	0.488891	0.401503	0.916868	0.801002	0.672631	0.563657	0.407605	0.32998	0.283497	0.229374
10.9857	0.965679	0.907073	0.831522	0.758411	0.617456	0.523218	0.45473	0.36515	0.908906	0.788845	0.653333	0.54313	0.387344	0.30989	0.263781	0.210372
10.7	0.964953	0.901755	0.828068	0.750113	0.605838	0.506391	0.438797	0.34876	0.904886	0.779303	0.64373	0.531776	0.377913	0.299767	0.25552	0.202275
10.4143	0.963093	0.897587	0.82151	0.742033	0.591927	0.490944	0.422624	0.332035	0.898727	0.773799	0.633461	0.522264	0.3664	0.290491	0.246124	0.193967
10.27	0.959183	0.895999	0.817899	0.735714	0.583704	0.484301	0.413631	0.323223	0.898388	0.769022	0.629248	0.516842	0.361702	0.285645	0.241672	0.18896
9.91429	0.956618	0.893264	0.806557	0.721795	0.566341	0.462193	0.392007	0.301326	0.894647	0.758859	0.613284	0.502175	0.348353	0.272714	0.22854	0.177592
9.7	0.958918	0.886668	0.800146	0.71103	0.552469	0.446861	0.376688	0.287245	0.890047	0.752065	0.605927	0.491242	0.339192	0.263356	0.221014	0.169618
9.41429	0.951711	0.881916	0.790127	0.699066	0.533777	0.425559	0.354981	0.268399	0.884549	0.740164	0.591471	0.477471	0.32563	0.251152	0.208607	0.159812
9.05714	0.947776	0.873058	0.773687	0.679387	0.507315	0.398912	0.32835	0.243615	0.875894	0.725067	0.575205	0.458156	0.308039	0.23485	0.193585	0.14619
8.84286	0.945829	0.86431	0.764082	0.665204	0.488775	0.380542	0.310681	0.227827	0.871082	0.717274	0.560983	0.445979	0.296752	0.224647	0.184592	0.137803
8.27143	0.937825	0.84443	0.730806	0.620172	0.433202	0.324601	0.259076	0.185438	0.8518	0.685864	0.526403	0.407241	0.261592	0.1937	0.156143	0.114472
7.98571	0.927269	0.830349	0.706431	0.588532	0.400273	0.295421	0.231897	0.16411	0.845016	0.667941	0.502459	0.385558	0.241525	0.17647	0.141184	0.102355
7.77143	0.924013	0.815892	0.684115	0.561998	0.373688	0.270327	0.211562	0.147728	0.835283	0.65368	0.48358	0.366607	0.2258	0.162796	0.129805	0.0926983
7.55714	0.9165	0.799963	0.659909	0.536012	0.344929	0.245501	0.190845	0.132519	0.826339	0.636359	0.462792	0.345059	0.208366	0.14892	0.117322	0.0835827
7.2	0.900475	0.765805	0.609591	0.47856	0.291475	0.202563	0.155489	0.106745	0.805179	0.599592	0.421904	0.304637	0.177437	0.124483	0.0971327	0.0683159
6.84286	0.876027	0.71699	0.545282	0.408358	0.236185	0.160551	0.121506	0.0824384	0.774696	0.549519	0.367264	0.257543	0.144476	0.100031	0.0769816	0.0529132
6.62857	0.854875	0.678655	0.495525	0.360384	0.20138	0.1357	0.102742	0.0691324	0.745391	0.509805	0.329997	0.226293	0.124852	0.0851293	0.0648292	0.0444964
6.35714	0.821218	0.616872	0.42461	0.296314	0.159186	0.105994	0.0793494	0.0532781	0.708263	0.454269	0.279406	0.18706	0.100019	0.0669553	0.0506371	0.0344077
6.18571	0.791346	0.567896	0.374369	0.254294	0.133975	0.0881843	0.0659726	0.0439328	0.675593	0.412131	0.244418	0.161265	0.0851129	0.0564491	0.0422038	0.0284055
6.05714	0.763769	0.524829	0.333614	0.223295	0.115772	0.076202	0.0564319	0.0373688	0.64313	0.376266	0.218203	0.141609	0.0737217	0.04848	0.0362399	0.0241103
5.98571	0.745455	0.497668	0.311937	0.206209	0.106567	0.0691959	0.0514915	0.0340408	0.624021	0.355043	0.202634	0.130976	0.0676088	0.0440963	0.0330045	0.0220452
5.84286	0.702121	0.444032	0.264727	0.172128	0.0872201	0.0567575	0.0418018	0.0273659	0.579562	0.310011	0.172557	0.110731	0.055856	0.0363357	0.0270037	0.0178475
5.58571	0.600075	0.328118	0.1814	0.114967	0.0568495	0.0363956	0.0266641	0.0173634	0.467824	0.222242	0.11871	0.0744968	0.0365345	0.0233284	0.0171439	0.0112455
5.38571	0.47797	0.227892	0.120744	0.0747567	0.0363394	0.0231226	0.0167256	0.0107833	0.352786	0.152632	0.0795495	0.0488235	0.0234082	0.0148853	0.0106834	0.00698343
5.24286	0.362515	0.156798	0.0811832	0.0499815	0.0239614	0.0149917	0.0107743	0.0069395	0.256858	0.1058	0.0536576	0.0326489	0.0153513	0.0095619	0.00695323	0.00453887
5.12857	0.258998	0.106315	0.0541122	0.0329586	0.0155309	0.00967265	0.00703825	0.00439633	0.179214	0.0716798	0.035598	0.0214545	0.00986647	0.0062149	0.00448646	0.0028608
5.01429	0.158535	0.0627598	0.0310016	0.0189068	0.00877409	0.00540383	0.00387197	0.00244504	0.108408	0.0417804	0.0204994	0.0120677	0.00554302	0.00347777	0.00245298	0.00158892
4.91429	0.0823211	0.0311934	0.0152668	0.00918221	0.00420116	0.0026186	0.00182431	0.00114193	0.0560449	0.0208112	0.0099212	0.00585033	0.00268563	0.00163194	0.00117619	0.000730933
4.84286	0.0393197	0.0145711	0.00703986	0.00416807	0.00187382	0.00116166	0.000843908	0.000530639	0.0268538	0.00952339	0.00460183	0.00263122	0.0011757	0.000726043	0.000516752	0.000324881
4.77143	0.0105831	0.00378284	0.00179698	0.00107676	0.000476174	0.000295745	0.000212237	0.000126123	0.00696071	0.00245535	0.00117639	0.000653917	0.000289525	0.00018035	0.000129182	8.39178e-05
4.71429	0.000476272	0.00020656	0.000114412	7.50711e-05	4.03474e-05	2.37463e-05	2.36923e-05	1.47428e-05	0.000416921	0.000193366	0.000108729	7.872e-05	4.07865e-05	3.17834e-05	2.3765e-05	1.69339e-05
4.70143	0.000210359	0.000115203	7.86647e-05	6.40063e-05	4.13843e-05	2.26552e-05	2.97268e-05	1.78261e-05	0.000282695	0.000160148	9.79167e-05	8.20061e-05	4.81996e-05	3.07574e-05	2.60487e-05	2.18903e-05
4.68571	0.00090714	0.000410264	0.000207435	0.000134603	7.07461e-05	4.78247e-05	3.7344e-05	3.12515e-05	0.000734363	0.000337807	0.000193576	0.000131799	8.98871e-05	5.38775e-05	3.13926e-05	3.19974e-05
4.62857	0.0117752	0.00436516	0.00209673	0.00130024	0.000624445	0.000384493	0.000274015	0.000188416	0.00825112	0.00295788	0.00156248	0.000868802	0.000441002	0.000277392	0.000208321	0.000141929
4.55714	0.0416042	0.0156704	0.00775008	0.00450697	0.00219656	0.00133567	0.000950931	0.000594152	0.0284026	0.0105601	0.00516182	0.00309146	0.00142925	0.000904094	0.000650975	0.000421
4.48571	0.085296	0.0332469	0.0164089	0.00979249	0.00452749	0.00279865	0.00204084	0.00130112	0.059344	0.0223861	0.0111372	0.00660904	0.00302752	0.00184252	0.00135069	0.000873587
4.38571	0.164792	0.0665675	0.0336586	0.0202927	0.00942641	0.00578722	0.00419901	0.00262902	0.115802	0.0458942	0.0225852	0.0134753	0.00623415	0.00388296	0.00279267	0.00180356
4.27143	0.271653	0.115398	0.059322	0.0361622	0.0168739	0.0104709	0.00752728	0.00478015	0.193816	0.0796598	0.0402772	0.0243423	0.0112979	0.00704053	0.00499923	0.00323056
4.15714	0.378018	0.172564	0.0901148	0.0555249	0.0266501	0.016475	0.0117789	0.00755131	0.280146	0.119881	0.0615868	0.0377981	0.0177129	0.0109733	0.00794881	0.00508745
4.01429	0.493608	0.250956	0.135744	0.0843825	0.0408198	0.0253778	0.0183143	0.011802	0.38366	0.17637	0.0926766	0.0572263	0.0271844	0.0170454	0.012447	0.00794529
3.81429	0.617362	0.359735	0.2055	0.130802	0.0648386	0.0408191	0.0296453	0.0188521	0.506084	0.259582	0.141772	0.0894864	0.0437742	0.0275355	0.0200099	0.0130629
3.41429	0.757871	0.534849	0.350685	0.238369	0.122823	0.0794368	0.058056	0.0377275	0.666129	0.411411	0.246424	0.16182	0.0830999	0.0538935	0.0398273	0.0260575
3.21429	0.808817	0.604899	0.418962	0.293335	0.156011	0.102048	0.0750832	0.0491832	0.721378	0.47711	0.298085	0.19964	0.105	0.069338	0.0514954	0.0339117
2.77143	0.865975	0.703089	0.534203	0.400815	0.232009	0.155479	0.116331	0.0775929	0.788385	0.575467	0.393033	0.277887	0.154086	0.104343	0.0791747	0.0534445
2.55714	0.885047	0.740668	0.582147	0.449643	0.268412	0.182922	0.138042	0.0932407	0.814663	0.613747	0.433125	0.3126	0.177575	0.12191	0.0935851	0.0638138
2.2	0.904794	0.780938	0.638089	0.512956	0.324667	0.228972	0.17481	0.119964	0.840723	0.658596	0.484911	0.362132	0.214805	0.1513	0.117054	0.0814303
1.84286	0.919299	0.811484	0.68359	0.56433	0.376439	0.272792	0.212331	0.14715	0.85956	0.69398	0.527228	0.403185	0.24828	0.177977	0.140731	0.0995786
1.41429	0.932118	0.838568	0.722792	0.614567	0.430335	0.32185	0.256128	0.181774	0.876254	0.723548	0.566518	0.443496	0.28501	0.209249	0.167811	0.121586
0.557143	0.946299	0.869722	0.774922	0.677635	0.51269	0.405039	0.334061	0.247911	0.894502	0.764527	0.621246	0.504323	0.342743	0.262366	0.216298	0.16228
-0.0142857	0.954347	0.884893	0.797003	0.712144	0.557148	0.450611	0.381271	0.289872	0.905872	0.785812	0.648082	0.534882	0.373532	0.291602	0.243402	0.187833
-0.87	0.958975	0.89886	0.82372	0.746162	0.602176	0.506599	0.437875	0.346859	0.915042	0.807066	0.680068	0.569505	0.409989	0.328526	0.279826	0.221508
-1.58571	0.962536	0.908162	0.839837	0.768556	0.633819	0.5437	0.477659	0.38926	0.922118	0.823017	0.700798	0.593603	0.436873	0.353587	0.304428	0.245562
-2.3	0.964947	0.915909	0.852164	0.78471	0.659833	0.573882	0.511907	0.42595	0.929771	0.832255	0.717287	0.614342	0.458443	0.375416	0.326521	0.266732
-3.3	0.968816	0.925241	0.865179	0.803358	0.688594	0.608614	0.549273	0.470215	0.935194	0.845421	0.737674	0.638697	0.484449	0.401577	0.353728	0.294073
-4.37143	0.973755	0.927326	0.872584	0.817387	0.711047	0.638058	0.584074	0.509184	0.941933	0.859397	0.757095	0.6625	0.509374	0.427203	0.377391	0.318023
-5.58571	0.975959	0.936026	0.884012	0.831589	0.732357	0.665473	0.61676	0.547827	0.945952	0.870472	0.774968	0.68377	0.533084	0.452781	0.403911	0.344424
-7.01429	0.974983	0.939645	0.892853	0.845835	0.757144	0.694139	0.64885	0.585831	0.951959	0.882068	0.793938	0.706869	0.559729	0.479175	0.431171	0.371111
-8.72857	0.978213	0.947572	0.90269	0.861408	0.776916	0.722378	0.681899	0.624894	0.955905	0.894042	0.814563	0.733528	0.592639	0.5093	0.463051	0.401519
-10.4429	0.979767	0.950675	0.911971	0.871676	0.795354	0.74706	0.711672	0.66094	0.958411	0.906259	0.832274	0.755543	0.621907	0.541793	0.491766	0.431118
-12.4429	0.981593	0.955883	0.919778	0.885073	0.8152	0.77258	0.737614	0.692996	0.96515	0.917303	0.85334	0.783818	0.655668	0.576697	0.526957	0.463149
-14.8714	0.985691	0.961068	0.929632	0.897687	0.838952	0.801327	0.772785	0.731074	0.971257	0.931509	0.875866	0.815947	0.697524	0.621676	0.570827	0.507203
-16.7286	0.9854	0.965082	0.938049	0.908964	0.856324	0.821216	0.793745	0.757034	0.973735	0.940801	0.892177	0.836205	0.728008	0.653516	0.605023	0.540906
-20.7286	0.989692	0.972088	0.948633	0.928339	0.885625	0.85715	0.833716	0.803482	0.981599	0.958407	0.921602	0.878373	0.787405	0.724322	0.678186	0.615047
-23.8714	0.988891	0.976976	0.96114	0.94333	0.90613	0.882189	0.867082	0.836973	0.984368	0.968968	0.941858	0.910007	0.832989	0.778253	0.738333	0.675165
-28.1571	0.992902	0.982975	0.971751	0.960231	0.93266	0.917881	0.898364	0.87545	0.988472	0.979379	0.960596	0.939269	0.884266	0.838083	0.807127	0.749697
-37.4429	0.995994	0.992974	0.987226	0.982109	0.969475	0.963809	0.95514	0.939008	0.994052	0.990782	0.98572	0.978006	0.949698	0.925628	0.910834	0.873468
-45.3	0.996894	0.993131	0.993691	0.991021	0.989311	0.986041	0.980366	0.972929	0.996714	0.993422	0.99447	0.989904	0.976827	0.967299	0.958853	0.935865
-59.5857	0.9993	0.994031	0.994855	0.992258	0.995269	0.994798	0.996016	0.989864	0.995704	0.997208	0.999739	0.997369	0.99235	0.986953	0.987206	0.980761
-66.7286	0.995002	0.995639	0.993977	0.996457	0.99313	0.997733	0.995046	0.992919	0.996012	0.9952	1.00093	1.00006	0.993942	0.991782	0.99633	0.98784
-81.0143	0.996676	0.996808	0.997115	0.996025	0.996771	0.996622	0.997573	0.995248	0.997271	0.998188	1.001	1.00254	0.996524	0.992959	0.998438	0.999361
-95.3	0.997257	0.99478	0.992891	0.994874	0.994593	0.998022	0.999005	0.998554	0.995379	0.997251	0.999347	1.0004	0.996754	0.993846	1.0004	0.99664
-138.157	0.997382	0.99797	0.993461	0.994762	0.997119	0.998819	1.00045	1.00012	0.996156	0.998972	1.00201	1.00112	0.998267	0.998526	1.0045	1.00298
-152.443	0.998229	0.994375	0.995618	0.995121	0.995755	0.998799	1.00004	0.999644	0.995763	0.998493	1.00071	0.999143	0.999902	0.99737	1.0031	1.0024
