# Supplementary material for: Water-detected NMR allows dynamic observations of repeat-expansion RNA condensates
Source: Nat Chem. 2025 Oct 15;17(11):1785–94. doi: 10.1038/s41557-025-01968-9 (PMC12580330; doi:10.1038/s41557-025-01968-9)
Supplement: Supplementary file 3 — Numerical source data for Figs. 1–5 and Extended Data Figs. 1, 4 and 6–9 and Table 1; uncropped images for Fig. 4 and Extended Data Fig. 1. [file 41557_2025_1968_MOESM3_ESM.zip › Source_Data_Fig_3.xlsx]

## Sheet: Fig_3a
saturation_offset_ppm	Net_0.25pAgarose	Net_0.5pAgarose	Net_1pAgarose
147.557	0	0	0
104.7	0.00319917	0.00621184	0.00170214
90.4143	-0.0001132	0.00281926	-0.0007145
76.1286	0.00293386	0.0078457	0.00389776
68.9857	-0.0034573	0.00132487	0.00050002
54.7	0.00096549	0.00495141	0.00772157
46.8429	0.00155673	0.00955265	0.0182316
37.5571	0.00590359	0.022747	0.0500953
33.2714	0.0118702	0.0339102	0.0744416
30.1286	0.0156543	0.0427125	0.0969794
26.1286	0.0225433	0.0546963	0.120684
24.2714	0.023967	0.058526	0.134245
21.8429	0.0316547	0.0697663	0.153753
19.8429	0.0349907	0.0788101	0.168436
18.1286	0.0349453	0.0795324	0.178154
16.4143	0.0401333	0.0880843	0.194253
14.9857	0.0400283	0.093223	0.206232
13.7714	0.0468218	0.102298	0.219984
12.7	0.0480023	0.106747	0.233403
11.7	0.0525147	0.115345	0.244818
10.9857	0.0568166	0.120509	0.258799
10.7	0.0565732	0.123045	0.26262
10.4143	0.0610514	0.126262	0.269932
10.27	0.0622867	0.12941	0.271187
9.91429	0.0643865	0.134936	0.280434
9.7	0.0666029	0.137555	0.284533
9.41429	0.068458	0.142479	0.292165
9.05714	0.0731956	0.148275	0.300602
8.84286	0.0812294	0.157739	0.312594
8.27143	0.0893342	0.173136	0.331928
7.98571	0.0941669	0.180873	0.34194
7.77143	0.10104	0.187697	0.351013
7.55714	0.107519	0.197421	0.360756
7.2	0.123415	0.215883	0.377375
6.84286	0.140747	0.237904	0.388889
6.62857	0.151222	0.247442	0.388994
6.35714	0.165152	0.259501	0.384737
6.18571	0.170206	0.259968	0.373786
6.05714	0.167373	0.253957	0.356652
5.98571	0.167307	0.249713	0.347089
5.84286	0.157617	0.232387	0.318347
5.58571	0.125798	0.182088	0.245432
5.38571	0.0880385	0.127467	0.171878
5.24286	0.0579583	0.0866345	0.117302
5.12857	0.0364454	0.0557658	0.0777193
5.01429	0.0201355	0.03173	0.0442202
4.91429	0.0096706	0.0155142	0.0222097
4.84286	0.00421952	0.00704134	0.0102568
4.77143	0.00112608	0.00176678	0.00254433
4.71429	0.00014263	0.00015133	-8.32e-06
4.70143	6.83e-05	5.49e-05	-0.000141
4.68571	0.00013166	0.00020757	6.1e-05
4.62857	0.00132299	0.00202205	0.00261039
4.55714	0.00432863	0.00695109	0.0100267
4.48571	0.00832446	0.0145612	0.021145
4.38571	0.0166083	0.0290113	0.0428031
4.27143	0.0296438	0.0498965	0.0740681
4.15714	0.0456131	0.0752904	0.111355
4.01429	0.0662363	0.10776	0.160891
3.81429	0.0908509	0.149709	0.226967
3.41429	0.104733	0.191399	0.309824
3.21429	0.112494	0.205268	0.33992
2.77143	0.101902	0.199216	0.35483
2.55714	0.100166	0.195018	0.356474
2.2	0.0917138	0.183729	0.347309
1.84286	0.0837267	0.171209	0.334866
1.41429	0.0762012	0.161819	0.319825
0.557143	0.065687	0.143171	0.29525
-0.0142857	0.0637542	0.13594	0.282617
-0.87	0.0557141	0.123929	0.262864
-1.58571	0.0535522	0.117625	0.252306
-2.3	0.0499162	0.113516	0.240615
-3.3	0.04852	0.105688	0.227787
-4.37143	0.043351	0.0992603	0.216124
-5.58571	0.0420296	0.0967962	0.20533
-7.01429	0.0398728	0.0902812	0.194525
-8.72857	0.0345753	0.0807476	0.178554
-10.4429	0.0326369	0.0752505	0.165152
-12.4429	0.0306442	0.0703179	0.151488
-14.8714	0.0264392	0.0628062	0.135443
-16.7286	0.0237591	0.0569242	0.122508
-20.7286	0.016891	0.0432404	0.0949885
-23.8714	0.0164067	0.03572	0.0747026
-28.1571	0.0100061	0.0261861	0.0514399
-37.4429	0.00395961	0.010517	0.0178635
-45.3	2.35e-05	0.00594118	0.00649519
-59.5857	-0.0003758	0.00595097	0.0005822
-66.7286	0.0019733	0.00417202	0.00172422
-81.0143	0.00208493	0.00368317	0.00415221
-95.3	-0.0013317	0.00308542	-0.0017687
-138.157	0.00057271	0.00191216	-0.0002951
-152.443	1.18e-05	0.00358844	0.00341604

## Sheet: Fig_3b
saturation_offset_ppm	Agarose_328K_100Hz	Agarose_328K_170Hz	Agarose_328K_250Hz	Agarose_328K_330Hz	Agarose_328K_500Hz	Agarose_328K_650Hz	Agarose_328K_780Hz	Agarose_328K_1000Hz
4.70143	0.000210359	0.000115203	7.86647e-05	6.40063e-05	4.13843e-05	2.26552e-05	2.97268e-05	1.78261e-05
4.68571	0.00090714	0.000410264	0.000207435	0.000134603	7.07461e-05	4.78247e-05	3.7344e-05	3.12515e-05
4.62857	0.0117752	0.00436516	0.00209673	0.00130024	0.000624445	0.000384493	0.000274015	0.000188416
4.55714	0.0416042	0.0156704	0.00775008	0.00450697	0.00219656	0.00133567	0.000950931	0.000594152
4.48571	0.085296	0.0332469	0.0164089	0.00979249	0.00452749	0.00279865	0.00204084	0.00130112
4.38571	0.164792	0.0665675	0.0336586	0.0202927	0.00942641	0.00578722	0.00419901	0.00262902
4.27143	0.271653	0.115398	0.059322	0.0361622	0.0168739	0.0104709	0.00752728	0.00478015
4.15714	0.378018	0.172564	0.0901148	0.0555249	0.0266501	0.016475	0.0117789	0.00755131
4.01429	0.493608	0.250956	0.135744	0.0843825	0.0408198	0.0253778	0.0183143	0.011802
3.81429	0.617362	0.359735	0.2055	0.130802	0.0648386	0.0408191	0.0296453	0.0188521
3.41429	0.757871	0.534849	0.350685	0.238369	0.122823	0.0794368	0.058056	0.0377275
3.21429	0.808817	0.604899	0.418962	0.293335	0.156011	0.102048	0.0750832	0.0491832
2.77143	0.865975	0.703089	0.534203	0.400815	0.232009	0.155479	0.116331	0.0775929
2.55714	0.885047	0.740668	0.582147	0.449643	0.268412	0.182922	0.138042	0.0932407
2.2	0.904794	0.780938	0.638089	0.512956	0.324667	0.228972	0.17481	0.119964
1.84286	0.919299	0.811484	0.68359	0.56433	0.376439	0.272792	0.212331	0.14715
1.41429	0.932118	0.838568	0.722792	0.614567	0.430335	0.32185	0.256128	0.181774
0.557143	0.946299	0.869722	0.774922	0.677635	0.51269	0.405039	0.334061	0.247911
-0.0142857	0.954347	0.884893	0.797003	0.712144	0.557148	0.450611	0.381271	0.289872
-0.87	0.958975	0.89886	0.82372	0.746162	0.602176	0.506599	0.437875	0.346859
-1.58571	0.962536	0.908162	0.839837	0.768556	0.633819	0.5437	0.477659	0.38926
-2.3	0.964947	0.915909	0.852164	0.78471	0.659833	0.573882	0.511907	0.42595
-3.3	0.968816	0.925241	0.865179	0.803358	0.688594	0.608614	0.549273	0.470215
-4.37143	0.973755	0.927326	0.872584	0.817387	0.711047	0.638058	0.584074	0.509184
-5.58571	0.975959	0.936026	0.884012	0.831589	0.732357	0.665473	0.61676	0.547827
-7.01429	0.974983	0.939645	0.892853	0.845835	0.757144	0.694139	0.64885	0.585831
-8.72857	0.978213	0.947572	0.90269	0.861408	0.776916	0.722378	0.681899	0.624894
-10.4429	0.979767	0.950675	0.911971	0.871676	0.795354	0.74706	0.711672	0.66094
-12.4429	0.981593	0.955883	0.919778	0.885073	0.8152	0.77258	0.737614	0.692996
-14.8714	0.985691	0.961068	0.929632	0.897687	0.838952	0.801327	0.772785	0.731074
-16.7286	0.9854	0.965082	0.938049	0.908964	0.856324	0.821216	0.793745	0.757034
-20.7286	0.989692	0.972088	0.948633	0.928339	0.885625	0.85715	0.833716	0.803482
-23.8714	0.988891	0.976976	0.96114	0.94333	0.90613	0.882189	0.867082	0.836973
-28.1571	0.992902	0.982975	0.971751	0.960231	0.93266	0.917881	0.898364	0.87545
-37.4429	0.995994	0.992974	0.987226	0.982109	0.969475	0.963809	0.95514	0.939008
-45.3	0.996894	0.993131	0.993691	0.991021	0.989311	0.986041	0.980366	0.972929
-59.5857	0.9993	0.994031	0.994855	0.992258	0.995269	0.994798	0.996016	0.989864
-66.7286	0.995002	0.995639	0.993977	0.996457	0.99313	0.997733	0.995046	0.992919
-81.0143	0.996676	0.996808	0.997115	0.996025	0.996771	0.996622	0.997573	0.995248
-95.3	0.997257	0.99478	0.992891	0.994874	0.994593	0.998022	0.999005	0.998554
-138.157	0.997382	0.99797	0.993461	0.994762	0.997119	0.998819	1.00045	1.00012
-152.443	0.998229	0.994375	0.995618	0.995121	0.995755	0.998799	1.00004	0.999644
