# Supplementary material for: Water-detected NMR allows dynamic observations of repeat-expansion RNA condensates
Source: Nat Chem. 2025 Oct 15;17(11):1785–94. doi: 10.1038/s41557-025-01968-9 (PMC12580330; doi:10.1038/s41557-025-01968-9)
Supplement: Supplementary file 3 — Numerical source data for Figs. 1–5 and Extended Data Figs. 1, 4 and 6–9 and Table 1; uncropped images for Fig. 4 and Extended Data Fig. 1. [file 41557_2025_1968_MOESM3_ESM.zip › Source_Data_Fig_4.xlsx]

## Sheet: Fig_4a
saturation_offset_ppm	Net_10uM_31xCAG	Net_25uM_31xCAG	Net_37.5uM_31xCAG	Net_50uM_31xCAG	Net_75uM_31xCAG	Net_100uM_31xCAG	Net_150uM_31xCAG
147.557	-0.00301548	-0.00301548	-0.00301548	-0.00301548	-0.00301548	-0.00301548	-0.00301548
104.7	-0.00732633	-0.00015413	-0.00519383	-0.000365194	-0.00239749	-0.00120481	-0.00412593
90.4143	-0.00282514	-0.000697069	-0.00277553	-0.00531188	-0.00215877	0.000535211	-0.00307483
76.1286	-0.0059527	-0.00112539	-0.0046414	-0.00646332	-0.00520239	-0.00386906	-0.00600699
68.9857	-0.00524504	-0.00342485	-0.00587837	-0.00436107	-0.0026182	-0.00360945	-0.00514346
54.7	-0.00505476	-0.00132822	-0.00221902	-0.00405518	0.000175579	0.00247951	-0.000159762
46.8429	-0.00447741	-0.0015319	0.000989476	-0.00280753	0.00123298	0.00629724	0.00240894
37.5571	-0.00281066	0.00214516	0.00335285	0.00708519	0.0119109	0.0200135	0.0176767
33.2714	-0.00550139	0.00286163	0.00740574	0.00759257	0.0203409	0.0300196	0.0296895
30.1286	-0.00583549	0.00321131	0.00703561	0.0109051	0.0241628	0.0380569	0.0393454
26.1286	-0.00249881	0.0110182	0.0198215	0.0245611	0.0397004	0.0611164	0.0631194
24.2714	0.000574355	0.0135127	0.0229597	0.0281517	0.0500957	0.0705215	0.0753431
21.8429	-0.00324631	0.010593	0.0262859	0.0313378	0.0543952	0.0796529	0.0840872
19.8429	-0.00123298	0.0166629	0.0329994	0.0379219	0.0631442	0.091487	0.0988135
18.1286	-0.00308685	0.0182355	0.0331826	0.0434219	0.0707355	0.102561	0.110268
16.4143	0.00117665	0.0209633	0.0405665	0.0510709	0.0802233	0.1154	0.12768
14.9857	0.00192008	0.0228755	0.0448785	0.0551165	0.0878123	0.124138	0.135091
13.7714	0.00124891	0.0263045	0.0474133	0.0602483	0.0974963	0.13572	0.149234
12.7	0.00453098	0.0318704	0.056401	0.0715752	0.112345	0.151175	0.168647
11.7	0.00343169	0.0339391	0.0584565	0.0725369	0.115409	0.155973	0.173657
10.9857	0.00181097	0.0328225	0.0595372	0.0766685	0.118539	0.162161	0.178188
10.7	0.00571455	0.0382529	0.0671724	0.0807388	0.124261	0.166304	0.184338
10.4143	0.00537794	0.0377957	0.0648239	0.0820103	0.124458	0.170545	0.188049
10.27	0.00684583	0.0391184	0.0673728	0.0844598	0.127905	0.171463	0.188651
9.91429	0.00588282	0.0406463	0.0674158	0.0830723	0.129797	0.173798	0.193273
9.7	0.00721216	0.0415509	0.0668157	0.0859653	0.131222	0.17556	0.194219
9.41429	0.00556485	0.043346	0.0696554	0.088781	0.132246	0.180939	0.198655
9.05714	0.00598073	0.0432005	0.0715725	0.0897113	0.135781	0.181079	0.198482
8.84286	0.00522575	0.0422658	0.0735453	0.0917877	0.138389	0.185281	0.203098
8.27143	0.0103281	0.0450814	0.0759936	0.0950722	0.142497	0.188667	0.204403
7.98571	0.0101958	0.0483808	0.0764871	0.0964216	0.142129	0.186988	0.203972
7.77143	0.00960467	0.0476441	0.07645	0.0942944	0.14004	0.184369	0.200536
7.55714	0.0105448	0.0479213	0.0761144	0.0939973	0.139205	0.180742	0.197117
7.2	0.00988562	0.0482556	0.0727236	0.0917885	0.134923	0.174424	0.187687
6.84286	0.0137485	0.0490372	0.0730013	0.0900947	0.129478	0.165777	0.178018
6.62857	0.0134628	0.0473776	0.0683208	0.0855407	0.122567	0.155128	0.165528
6.35714	0.0133686	0.0440972	0.0615567	0.0781675	0.109406	0.137476	0.145204
6.18571	0.012317	0.0405847	0.0574369	0.0708821	0.0982896	0.123511	0.129951
6.05714	0.011681	0.0376525	0.0505	0.0638934	0.0882974	0.10966	0.115411
5.98571	0.0128314	0.0368452	0.0491456	0.0610439	0.0844544	0.104288	0.109303
5.84286	0.0111643	0.0313011	0.0416528	0.0517826	0.0711133	0.0887323	0.0921701
5.58571	0.0081169	0.022234	0.0292039	0.0367987	0.0488322	0.0601255	0.0626902
5.38571	0.0057049	0.0151005	0.0192121	0.0247278	0.0324704	0.0401919	0.0411945
5.24286	0.00340999	0.00986969	0.0124874	0.0160115	0.0212502	0.026517	0.0275257
5.12857	0.00230206	0.00659649	0.00841023	0.0110409	0.0144627	0.0178383	0.0185142
5.01429	0.00126043	0.00415856	0.00466445	0.00641252	0.0082356	0.0103158	0.0105022
4.91429	0.000753668	0.00196478	0.00248052	0.00333822	0.0040914	0.00514551	0.00534561
4.84286	0.000231032	0.00110373	0.00121173	0.00168079	0.00189704	0.00248598	0.00243803
4.77143	2.68729e-05	0.000311466	0.000379054	0.000520539	0.000537809	0.00064743	0.000620597
4.71429	-5.44956e-05	-7.36211e-05	-3.41306e-05	-4.98196e-05	-1.70992e-06	-5.13787e-05	5.683e-06
4.70143	-6.09251e-05	-0.000123334	-8.42325e-05	-6.58828e-05	-1.02002e-05	-9.79979e-05	-1.9252e-05
4.68571	-8.47205e-05	-0.000119408	-9.13371e-05	-0.000101673	2.99991e-05	-8.20268e-05	1.38589e-05
4.62857	-5.88032e-05	4.7691e-06	9.37947e-05	0.000137664	0.000484237	0.000487569	0.000534248
4.55714	0.000342519	0.000677292	0.00117237	0.00125237	0.00205741	0.00238841	0.00258826
4.48571	0.000777301	0.00171763	0.00227608	0.00264185	0.00414327	0.00511265	0.00527166
4.38571	0.00120236	0.00354613	0.00496378	0.00582629	0.00877402	0.0108293	0.0110733
4.27143	0.00200548	0.00593485	0.00866208	0.0104278	0.0153553	0.0188579	0.0190448
4.15714	0.00293141	0.008974	0.0127091	0.0160448	0.0225992	0.0281706	0.0285281
4.01429	0.00463672	0.0143579	0.0195973	0.0248209	0.0345695	0.0431185	0.0430672
3.81429	0.00529379	0.0191169	0.0283807	0.0360564	0.0499002	0.0633213	0.0637276
3.41429	0.00686046	0.028932	0.0453432	0.0556507	0.0804927	0.102783	0.104261
3.21429	0.00579918	0.0324106	0.0507207	0.064296	0.0923959	0.119478	0.120877
2.77143	0.0057594	0.0355573	0.0573851	0.0702913	0.10554	0.137738	0.14117
2.55714	0.00613333	0.0366682	0.0601148	0.0740584	0.109017	0.144577	0.149023
2.2	0.00505647	0.0356997	0.0591073	0.0746366	0.112459	0.147837	0.153178
1.84286	0.00448292	0.0336673	0.0581436	0.0751975	0.112473	0.149698	0.156362
1.41429	0.00437194	0.0349835	0.0580048	0.073179	0.113223	0.14988	0.156274
0.557143	0.00391954	0.0318492	0.0577195	0.0701009	0.1072	0.14654	0.153676
-0.0142857	0.000338583	0.0292158	0.0494987	0.063895	0.102532	0.141421	0.148921
-0.87	0.00288876	0.0279342	0.0507753	0.061843	0.0995626	0.136686	0.143653
-1.58571	0.00193217	0.0285383	0.0484107	0.0599178	0.0941456	0.130144	0.139039
-2.3	0.00114411	0.0272106	0.0462429	0.0578616	0.0918576	0.127951	0.134877
-3.3	0.00117694	0.025572	0.0440263	0.0558774	0.0872951	0.122268	0.127505
-4.37143	-0.0031675	0.0201695	0.0363222	0.047908	0.0787094	0.108918	0.115489
-5.58571	-0.00221803	0.0188511	0.0355718	0.0440194	0.0734582	0.104509	0.109044
-7.01429	-0.001849	0.0181475	0.0353491	0.0402	0.0672328	0.0933783	0.0989147
-8.72857	-0.00377597	0.0150693	0.0265901	0.0368778	0.060701	0.0853167	0.0881279
-10.4429	-0.0013191	0.0143108	0.0257966	0.0330835	0.054308	0.0774351	0.0796974
-12.4429	-0.00287335	0.00954235	0.0212023	0.0267979	0.0462085	0.065453	0.0664384
-14.8714	-0.00414181	0.00899058	0.0154961	0.0206804	0.0375934	0.0534722	0.0537658
-16.7286	-0.00178879	0.00720143	0.013609	0.0162566	0.0313628	0.0463606	0.0458722
-20.7286	-0.0057728	0.00113154	0.00526458	0.00796539	0.0194958	0.0297373	0.0270304
-23.8714	-0.00593477	0.00293206	0.00337245	0.00796315	0.0143459	0.0232472	0.0192817
-28.1571	-0.00704213	-0.000609993	0.00038677	0.00142169	0.00657028	0.0124418	0.0111551
-37.4429	-0.00567818	-0.00145529	-0.000706319	-0.00127945	0.00242072	0.00332201	0.00150574
-45.3	-0.00483935	0.000795173	-0.00161401	-0.00115402	0.00111221	0.00308404	-0.00077965
-59.5857	-0.00529358	-0.000473363	-0.00199661	-0.00430053	-0.00180059	-0.0025165	-0.00488385
-66.7286	-0.00657742	-0.00344228	-0.00486317	-0.0046427	-0.0038131	-0.00432289	-0.00695418
-81.0143	-0.00316927	0.00055857	-0.00333338	-0.000741447	-0.00011076	0.000148537	-0.00388272
-95.3	-0.00821188	-0.00339529	-0.00677671	-0.00573381	-0.0057807	-0.00542503	-0.00645622
-138.157	-0.00764454	-0.00172931	-0.00645653	-0.00620134	-0.00144921	-0.00315817	-0.00855249
-152.443	-0.00724896	-0.000781486	-0.00506269	-0.00366186	-0.00228466	-0.000368481	-0.00509305

## Sheet: Fig_4b
saturation_offset_ppm	CAG31_328K_100Hz	CAG31_328K_170Hz	CAG31_328K_250Hz	CAG31_328K_330Hz	CAG31_328K_500Hz	CAG31_328K_650Hz	CAG31_328K_780Hz	CAG31_328K_1000Hz
4.70143	0.000282695	0.000160148	9.79167e-05	8.20061e-05	4.81996e-05	3.07574e-05	2.60487e-05	2.18903e-05
4.68571	0.000734363	0.000337807	0.000193576	0.000131799	8.98871e-05	5.38775e-05	3.13926e-05	3.19974e-05
4.62857	0.00825112	0.00295788	0.00156248	0.000868802	0.000441002	0.000277392	0.000208321	0.000141929
4.55714	0.0284026	0.0105601	0.00516182	0.00309146	0.00142925	0.000904094	0.000650975	0.000421
4.48571	0.059344	0.0223861	0.0111372	0.00660904	0.00302752	0.00184252	0.00135069	0.000873587
4.38571	0.115802	0.0458942	0.0225852	0.0134753	0.00623415	0.00388296	0.00279267	0.00180356
4.27143	0.193816	0.0796598	0.0402772	0.0243423	0.0112979	0.00704053	0.00499923	0.00323056
4.15714	0.280146	0.119881	0.0615868	0.0377981	0.0177129	0.0109733	0.00794881	0.00508745
4.01429	0.38366	0.17637	0.0926766	0.0572263	0.0271844	0.0170454	0.012447	0.00794529
3.81429	0.506084	0.259582	0.141772	0.0894864	0.0437742	0.0275355	0.0200099	0.0130629
3.41429	0.666129	0.411411	0.246424	0.16182	0.0830999	0.0538935	0.0398273	0.0260575
3.21429	0.721378	0.47711	0.298085	0.19964	0.105	0.069338	0.0514954	0.0339117
2.77143	0.788385	0.575467	0.393033	0.277887	0.154086	0.104343	0.0791747	0.0534445
2.55714	0.814663	0.613747	0.433125	0.3126	0.177575	0.12191	0.0935851	0.0638138
2.2	0.840723	0.658596	0.484911	0.362132	0.214805	0.1513	0.117054	0.0814303
1.84286	0.85956	0.69398	0.527228	0.403185	0.24828	0.177977	0.140731	0.0995786
1.41429	0.876254	0.723548	0.566518	0.443496	0.28501	0.209249	0.167811	0.121586
0.557143	0.894502	0.764527	0.621246	0.504323	0.342743	0.262366	0.216298	0.16228
-0.0142857	0.905872	0.785812	0.648082	0.534882	0.373532	0.291602	0.243402	0.187833
-0.87	0.915042	0.807066	0.680068	0.569505	0.409989	0.328526	0.279826	0.221508
-1.58571	0.922118	0.823017	0.700798	0.593603	0.436873	0.353587	0.304428	0.245562
-2.3	0.929771	0.832255	0.717287	0.614342	0.458443	0.375416	0.326521	0.266732
-3.3	0.935194	0.845421	0.737674	0.638697	0.484449	0.401577	0.353728	0.294073
-4.37143	0.941933	0.859397	0.757095	0.6625	0.509374	0.427203	0.377391	0.318023
-5.58571	0.945952	0.870472	0.774968	0.68377	0.533084	0.452781	0.403911	0.344424
-7.01429	0.951959	0.882068	0.793938	0.706869	0.559729	0.479175	0.431171	0.371111
-8.72857	0.955905	0.894042	0.814563	0.733528	0.592639	0.5093	0.463051	0.401519
-10.4429	0.958411	0.906259	0.832274	0.755543	0.621907	0.541793	0.491766	0.431118
-12.4429	0.96515	0.917303	0.85334	0.783818	0.655668	0.576697	0.526957	0.463149
-14.8714	0.971257	0.931509	0.875866	0.815947	0.697524	0.621676	0.570827	0.507203
-16.7286	0.973735	0.940801	0.892177	0.836205	0.728008	0.653516	0.605023	0.540906
-20.7286	0.981599	0.958407	0.921602	0.878373	0.787405	0.724322	0.678186	0.615047
-23.8714	0.984368	0.968968	0.941858	0.910007	0.832989	0.778253	0.738333	0.675165
-28.1571	0.988472	0.979379	0.960596	0.939269	0.884266	0.838083	0.807127	0.749697
-37.4429	0.994052	0.990782	0.98572	0.978006	0.949698	0.925628	0.910834	0.873468
-45.3	0.996714	0.993422	0.99447	0.989904	0.976827	0.967299	0.958853	0.935865
-59.5857	0.995704	0.997208	0.999739	0.997369	0.99235	0.986953	0.987206	0.980761
-66.7286	0.996012	0.9952	1.00093	1.00006	0.993942	0.991782	0.99633	0.98784
-81.0143	0.997271	0.998188	1.001	1.00254	0.996524	0.992959	0.998438	0.999361
-95.3	0.995379	0.997251	0.999347	1.0004	0.996754	0.993846	1.0004	0.99664
-138.157	0.996156	0.998972	1.00201	1.00112	0.998267	0.998526	1.0045	1.00298
-152.443	0.995763	0.998493	1.00071	0.999143	0.999902	0.99737	1.0031	1.0024

## Sheet: Fig_4c
CAG_concentration	Population	K_condensate_water	K_water_condensate	T2_condensate	R2_water	error_population	error_K_condensate_water	error_K_water_condensate	error_T2_condensate	error_R2_water	R1_water	Fit_error
10	1.99193e-05	155.722	0.00310194	1.87321e-05	4.16536	7.16073e-06	35.0593	0.000416739	6.18231e-06	0.00900393	0.17496	0.089188
25	0.00014745	202.897	0.0299212	9.43007e-06	4.38258	4.52942e-06	3.83883	0.000353025	4.26391e-07	0.0082699	0.1771	0.0759407
37.5	0.00029131	240.096	0.0699636	8.1788e-06	4.68455	4.72506e-06	2.34797	0.000450604	2.19066e-07	0.00990058	0.17828	0.0799059
50	0.00037884	205.341	0.0778204	8.0386e-06	4.93375	5.2467e-06	1.72734	0.00042314	1.61553e-07	0.0104781	0.17863	0.0807533
75	0.00064515	194.596	0.125625	7.92654e-06	5.47166	6.57766e-06	1.19645	0.000508418	1.0478e-07	0.0133228	0.18056	0.0853232
100	0.00095458	197.339	0.188556	7.85046e-06	6.03643	7.82761e-06	0.963734	0.000625333	7.33712e-08	0.0165353	0.18198	0.0865951
150	0.00118744	215.473	0.256165	7.93468e-06	6.27613	8.05006e-06	0.86148	0.000712465	5.81767e-08	0.0171078	0.19522	0.0770267

## Sheet: Fig_4d
31xCAG (uM):		10							25							37.5							50							75							100							150

## Sheet: Fig_4f
						R2_water (Agarose):	4.13
CAG_concentration	Population_norm	R2_water_norm		Population	R2_water	R2_water_net_31xCAG
10	0.0683782	0.0637598		1.99193e-05	4.16536	0.0353582
25	0.506162	0.455463		0.00014745	4.38258	0.252579
37.5	1	1		0.00029131	4.68455	0.554554
50	1.30047	1.44936		0.00037884	4.93375	0.803749
75	2.21465	2.41935		0.00064515	5.47166	1.34166
100	3.27685	3.43778		0.00095458	6.03643	1.90643
150	4.07621	3.87001		0.00118744	6.27613	2.14613

## Sheet: Fig_4g-i
CAG_concentration	Population	T2_condensate	R2_water	error_population	error_T2_condensate	error_R2_water	fit_deviation
40	0.000162163	8.74691e-06	4.3739	4.31894e-06	3.3756e-07	0.00718446	0.0655
50	0.000238667	8.42961e-06	4.51478	5.08368e-06	2.40171e-07	0.00821148	0.0696
75	0.000409112	8.08795e-06	4.9605	5.04228e-06	1.33629e-07	0.00904221	0.0654
100	0.000593577	7.81316e-06	5.3273	5.27047e-06	8.06339e-08	0.0101441	0.065
150	0.000728135	7.83488e-06	5.92949	5.86864e-06	7.28186e-08	0.0121297	0.0662
