# Supplementary material for: Water-detected NMR allows dynamic observations of repeat-expansion RNA condensates
Source: Nat Chem. 2025 Oct 15;17(11):1785–94. doi: 10.1038/s41557-025-01968-9 (PMC12580330; doi:10.1038/s41557-025-01968-9)
Supplement: Supplementary file 3 — Numerical source data for Figs. 1–5 and Extended Data Figs. 1, 4 and 6–9 and Table 1; uncropped images for Fig. 4 and Extended Data Fig. 1. [file 41557_2025_1968_MOESM3_ESM.zip › Source_Data_Fig_5.xlsx]

## Sheet: Fig_5a,b,e
CAG_concentration	Population	T2condensate	R2water	error_population	error_T2condensate	error_R2water	Fit deviation	Repeats
25	0.000147449	9.43007e-06	4.38258	4.52942e-06	4.26391e-07	0.00826989	0.0759407	31
37.5	0.000291314	8.1788e-06	4.68455	4.72506e-06	2.19066e-07	0.00990058	0.0799059	31
50	0.000378838	8.0386e-06	4.93375	5.2467e-06	1.61553e-07	0.0104781	0.0807533	31
75	0.000645154	7.92654e-06	5.47166	6.57766e-06	1.0478e-07	0.0133228	0.0853232	31
100	0.000954577	7.85046e-06	6.03643	7.82761e-06	7.33712e-08	0.0165353	0.0865951	31
150	0.00118744	7.93468e-06	6.27613	8.05006e-06	5.81767e-08	0.0171078	0.0770267	31
100	5.91291e-05	8.95939e-06	4.18665	2.18737e-06	5.38114e-07	0.00731414	0.0652128	10
250	0.000719018	7.85923e-06	6.39522	8.22883e-06	8.8751e-08	0.0150742	0.0812581	10
400	0.000926427	7.50901e-06	7.11831	8.15623e-06	8.10098e-08	0.0192208	0.0881799	10
100	0.000196808	8.57795e-06	4.81184	3.66131e-06	2.87237e-07	0.00787263	0.0601599	15
250	0.000943582	7.67898e-06	6.48133	7.44666e-06	7.01204e-08	0.0162958	0.0764231	15
300	0.00127084	7.74167e-06	7.37102	9.03596e-06	5.31015e-08	0.0203908	0.0815794	15
50	0.000264028	8.53229e-06	4.60063	4.40154e-06	2.24607e-07	0.0088325	0.0708507	25
100	0.000715752	7.8352e-06	5.98957	6.27198e-06	7.86802e-08	0.0131823	0.0721021	25
124	0.00118721	7.88311e-06	6.95911	9.98966e-06	6.28048e-08	0.0214104	0.093384	25
37.5	0.000369539	8.19844e-06	4.62596	4.35342e-06	1.54405e-07	0.00892498	0.0706162	44
70	0.000870675	7.83799e-06	5.71321	6.75638e-06	6.80952e-08	0.0149374	0.0810209	44
100	0.00127442	7.77924e-06	6.57902	7.96013e-06	5.33955e-08	0.019023	0.0795525	44

## Sheet: Fig_5c,d
CAG_concentration	Population	T2condensate	error_population	error_T2condensate	Repeats
100	0.000954577	7.85046e-06	7.82761e-06	7.33712e-08	31
100	5.91291e-05	8.95939e-06	2.18737e-06	5.38114e-07	10
100	0.000196808	8.57795e-06	3.66131e-06	2.87237e-07	15
100	0.000715752	7.8352e-06	6.27198e-06	7.86802e-08	25
100	0.00127442	7.77924e-06	7.96013e-06	5.33955e-08	44

## Sheet: Fig_5f
CAG_concentration	Repeats	Proton_water_per_proton_RNA	SD_proton_water_per_proton_RNA
37.5	31	24.7622	2.06567
50	31	27.5975	2.06567
75	31	27.0507	2.06567
100	31	25.9782	2.06567
150	31	23.5102	2.06567
250	10	40.9794	0.691439
400	10	41.9573	0.691439
250	15	32.4137	0.53697
300	15	33.1731	0.53697
50	25	23.1865	5.49784
100	25	33.7946	5.49784
124	25	30.9967	5.49784
37.5	44	17.458	4.02083
70	44	23.6524	4.02083
100	44	24.9962	4.02083
